# Supplementary material for: RECKLEEN is a lambda Red/CRISPR-Cas9 based single plasmid platform for enhanced genome editing in Klebsiella pneumoniae
Source: Commun Biol. 2025 Oct 30;8:1509. doi: 10.1038/s42003-025-08934-8 (PMC12575629; doi:10.1038/s42003-025-08934-8)
Supplement: Supplementary file 3 — Supplementary Data 1 [file 42003_2025_8934_MOESM3_ESM.zip]

Archive with 12 entries (11 files):
- Supplementary Data 1/
- Supplementary Data 1/Reckleen_1_Cas9.dna
- Supplementary Data 1/Reckleen_2_SpGCas9.dna
- Supplementary Data 1/Reckleen_3_multieditdropout.dna
- Supplementary Data 1/Reckleen_3plus_sgRNA_ptet_pos4.dna
- Supplementary Data 1/Reckleen_3plus_sgRNA_ptet_pos5.dna
- Supplementary Data 1/Reckleen_3plus_sgRNA_ptet_pos5a.dna
- Supplementary Data 1/Reckleen_3plus_sgRNA_ptet_pos5a1.dna
- Supplementary Data 1/Reckleen_3plus_sgRNA_ptet_pos5a2.dna
- Supplementary Data 1/Reckleen_3plus_sgRNA_ptet_pos5b.dna
- Supplementary Data 1/Reckleen_3plus_sgRNA_ptet_pos5b1.dna
- Supplementary Data 1/Reckleen_3plus_sgRNA_ptet_pos5b2.dna
