# Supplementary material for: RECKLEEN is a lambda Red/CRISPR-Cas9 based single plasmid platform for enhanced genome editing in Klebsiella pneumoniae
Source: Commun Biol. 2025 Oct 30;8:1509. doi: 10.1038/s42003-025-08934-8 (PMC12575629; doi:10.1038/s42003-025-08934-8)
Supplement: Supplementary file 5 — Supplementary Data 3 [file 42003_2025_8934_MOESM5_ESM.zip]

Archive with 13 entries (9 files):
- Supplementary Data 3/
- Supplementary Data 3/DNA Ladder.txt
- Supplementary Data 3/Kp_700721/
- Supplementary Data 3/Kp_700721/colonypcrwzi_rep1.bmp
- Supplementary Data 3/Kp_700721/colonypcrwzi_rep2.bmp
- Supplementary Data 3/Kp_700721/colonypcrwzi_rep3.bmp
- Supplementary Data 3/Kp_700721/colonypcrwzi_rep4.bmp
- Supplementary Data 3/Kp_700721/colonypcrwzi_rep5.bmp
- Supplementary Data 3/Kp_700721/colonypcrwzi_rep6.bmp
- Supplementary Data 3/Kp_BAA1705/
- Supplementary Data 3/Kp_BAA1705/BAA1705_wzi_deletion colonypcr.bmp
- Supplementary Data 3/kp_700603/
- Supplementary Data 3/kp_700603/kp700603_wzi_deletion.bmp
