# Supplementary material for: RECKLEEN is a lambda Red/CRISPR-Cas9 based single plasmid platform for enhanced genome editing in Klebsiella pneumoniae
Source: Commun Biol. 2025 Oct 30;8:1509. doi: 10.1038/s42003-025-08934-8 (PMC12575629; doi:10.1038/s42003-025-08934-8)
Supplement: Supplementary file 5 — Supplementary Data 3 [file 42003_2025_8934_MOESM5_ESM.zip › Supplementary Data 3/DNA Ladder.txt]

Thermo Scientific GeneRuler 1 kb Plus DNA Ladder (Thermo Fisher, SM1331) was used as a DNA size marker (loaded in each first left lane) for all gels. This size marker indicates 20,000, 10,000, 7,000, 5,000, 4,000, 3,000, 2,000, 1,500, 1,000, 700, 500, 400, 300, 200, and 75 bp from top to bottom.
