# Supplementary material for: RECKLEEN is a lambda Red/CRISPR-Cas9 based single plasmid platform for enhanced genome editing in Klebsiella pneumoniae
Source: Commun Biol. 2025 Oct 30;8:1509. doi: 10.1038/s42003-025-08934-8 (PMC12575629; doi:10.1038/s42003-025-08934-8)
Supplement: Supplementary file 6 — Supplementary Data 4 [file 42003_2025_8934_MOESM6_ESM.zip]

Archive with 64 entries (52 files):
- Supplementary Data 4/
- Supplementary Data 4/Deletion/
- Supplementary Data 4/Deletion/araA_deletion/
- Supplementary Data 4/Deletion/araA_deletion/araA_deletion1.jpeg
- Supplementary Data 4/Deletion/araA_deletion/araA_deletion2.jpeg
- Supplementary Data 4/Deletion/araA_deletion/araA_deletion3.jpeg
- Supplementary Data 4/Deletion/araA_deletion/araA_deletion4.jpeg
- Supplementary Data 4/Deletion/araA_deletion/araA_deletion5.jpeg
- Supplementary Data 4/Deletion/araA_deletion/araA_deletion6.jpeg
- Supplementary Data 4/Deletion/dhaK_deletion/
- Supplementary Data 4/Deletion/dhaK_deletion/dhaK_deletion_1.jpeg
- Supplementary Data 4/Deletion/dhaK_deletion/dhaK_deletion_2.jpeg
- Supplementary Data 4/Deletion/dhaK_deletion/dhaK_deletion_3.jpeg
- Supplementary Data 4/Deletion/dhaK_deletion/dhaK_deletion_4.jpeg
- Supplementary Data 4/Deletion/dhaK_deletion/dhaK_deletion_5.jpeg
- Supplementary Data 4/Deletion/dhaK_deletion/dhaK_deletion_6.jpeg
- Supplementary Data 4/Deletion/glpK_deletion/
- Supplementary Data 4/Deletion/glpK_deletion/glpK_deletion_1.jpeg
- Supplementary Data 4/Deletion/glpK_deletion/glpK_deletion_2.jpeg
- Supplementary Data 4/Deletion/glpK_deletion/glpK_deletion_3.jpeg
- Supplementary Data 4/Deletion/glpK_deletion/glpK_deletion_4.jpeg
- Supplementary Data 4/Deletion/glpK_deletion/glpK_deletion_5.jpeg
- Supplementary Data 4/Deletion/glpK_deletion/glpK_deletion_6.jpeg
- Supplementary Data 4/Deletion/scrK_deletion/
- Supplementary Data 4/Deletion/scrK_deletion/scrK_deletion_1.jpeg
- Supplementary Data 4/Deletion/scrK_deletion/scrK_deletion_2.jpeg
- Supplementary Data 4/Deletion/scrK_deletion/scrK_deletion_3.jpeg
- Supplementary Data 4/Deletion/scrK_deletion/scrK_deletion_4.jpeg
- Supplementary Data 4/Deletion/scrK_deletion/scrK_deletion_5.jpeg
- Supplementary Data 4/Deletion/scrK_deletion/scrK_deletion_6.jpeg
- Supplementary Data 4/complementation/
- Supplementary Data 4/complementation/araA_del_complement_1.TIF
- Supplementary Data 4/complementation/araA_del_complement_2.TIF
- Supplementary Data 4/complementation/araA_point_complement_1.TIF
- Supplementary Data 4/complementation/araA_point_complement_2.TIF
- Supplementary Data 4/complementation/scrK_del_complement_1.TIF
- Supplementary Data 4/complementation/scrK_del_complement_2.TIF
- Supplementary Data 4/complementation/scrK_point_complement_1.TIF
- Supplementary Data 4/complementation/scrK_point_complement_2.TIF
- Supplementary Data 4/multi-deletions/
- Supplementary Data 4/multi-deletions/multideletion_araAandscrK.jpeg
- Supplementary Data 4/multi-deletions/multideletions_3_araA,scrk, and dhaK.jpg
- Supplementary Data 4/pointmutation/
- Supplementary Data 4/pointmutation/araA_pointmut/
- Supplementary Data 4/pointmutation/araA_pointmut/araA_pointmut_1.jpeg
- Supplementary Data 4/pointmutation/araA_pointmut/araA_pointmut_2.jpeg
- Supplementary Data 4/pointmutation/araA_pointmut/araA_pointmut_3.jpeg
- Supplementary Data 4/pointmutation/araA_pointmut/araA_pointmut_4.jpeg
- Supplementary Data 4/pointmutation/araA_pointmut/araA_pointmut_5.jpeg
- Supplementary Data 4/pointmutation/araA_pointmut/araA_pointmut_6.jpeg
- Supplementary Data 4/pointmutation/malQ_pointmut/
- Supplementary Data 4/pointmutation/malQ_pointmut/malQ_pointmut_1.jpeg
- Supplementary Data 4/pointmutation/malQ_pointmut/malQ_pointmut_2.jpeg
- Supplementary Data 4/pointmutation/malQ_pointmut/malQ_pointmut_3.jpeg
- Supplementary Data 4/pointmutation/malQ_pointmut/malQ_pointmut_4.jpeg
- Supplementary Data 4/pointmutation/malQ_pointmut/malQ_pointmut_5.jpeg
- Supplementary Data 4/pointmutation/malQ_pointmut/malQ_pointmut_6.jpeg
- Supplementary Data 4/pointmutation/scrK_pointmut/
- Supplementary Data 4/pointmutation/scrK_pointmut/scrK_pointmut_1.jpeg
- Supplementary Data 4/pointmutation/scrK_pointmut/scrK_pointmut_2.jpeg
- Supplementary Data 4/pointmutation/scrK_pointmut/scrK_pointmut_3.jpeg
- Supplementary Data 4/pointmutation/scrK_pointmut/scrK_pointmut_4.jpeg
- Supplementary Data 4/pointmutation/scrK_pointmut/scrK_pointmut_5.jpeg
- Supplementary Data 4/pointmutation/scrK_pointmut/scrK_pointmut_6.jpeg
