# Supplementary material for: RECKLEEN is a lambda Red/CRISPR-Cas9 based single plasmid platform for enhanced genome editing in Klebsiella pneumoniae
Source: Commun Biol. 2025 Oct 30;8:1509. doi: 10.1038/s42003-025-08934-8 (PMC12575629; doi:10.1038/s42003-025-08934-8)
Supplement: Supplementary file 7 — Supplementary Data 5 [file 42003_2025_8934_MOESM7_ESM.zip]

Archive with 25 entries (22 files):
- Supplementary Data 5/
- Supplementary Data 5/excel/
- Supplementary Data 5/excel/Figure1B_Killing efficiencydifferent ATc concentrations.xlsx
- Supplementary Data 5/excel/Figure1C_Killing efficiencydifferent promoters of ACRIIA4.xlsx
- Supplementary Data 5/excel/Figure3B_DeletionratesR2.xlsx
- Supplementary Data 5/excel/Figure3C_donorDNAtemplatesR2.xlsx
- Supplementary Data 5/excel/Figure3D_S7A_Killing efficiencyRECKLEEN.xlsx
- Supplementary Data 5/excel/Figure4B_killingefficiencySpGCas9PAMsequences.xlsx
- Supplementary Data 5/excel/Figure4C_pointmutationratesR2.xlsx
- Supplementary Data 5/excel/Figure4D_DNAintegrationratesR2.xlsx
- Supplementary Data 5/excel/Figure6A_plasmidcuring.xlsx
- Supplementary Data 5/excel/Figure6B_killingeficiencymutants.xlsx
- Supplementary Data 5/excel/FigureS7B_editingefficiencies_various sgRNA.xlsx
- Supplementary Data 5/prism/
- Supplementary Data 5/prism/Figure1B_Killing efficiencydifferent ATc concentrations.pzfx
- Supplementary Data 5/prism/Figure1C_Killing efficiencydifferent promoters of ACRIIA4.pzfx
- Supplementary Data 5/prism/Figure3B_DeletionratesR2.pzfx
- Supplementary Data 5/prism/Figure3C_donorDNAtemplatesR2.pzfx
- Supplementary Data 5/prism/Figure3D_Killing efficiencyRECKLEEN.pzfx
- Supplementary Data 5/prism/Figure4C_PointmutationratesR2.pzfx
- Supplementary Data 5/prism/Figure4D_DNAintegrationratesR2.pzfx
- Supplementary Data 5/prism/Figure6A_plasmidcuring.pzfx
- Supplementary Data 5/prism/Figure6B_killingeficiencymutants.pzfx
- Supplementary Data 5/prism/FigureS7B_editingefficiencies_various sgRNA.pzfx
- Supplementary Data 5/prism/prism_figureS7A_killingefficiencypointmutationintegration.pzfx
