# Supplementary material for: RECKLEEN is a lambda Red/CRISPR-Cas9 based single plasmid platform for enhanced genome editing in Klebsiella pneumoniae
Source: Commun Biol. 2025 Oct 30;8:1509. doi: 10.1038/s42003-025-08934-8 (PMC12575629; doi:10.1038/s42003-025-08934-8)
Supplement: Supplementary file 7 — Supplementary Data 5 [file 42003_2025_8934_MOESM7_ESM.zip › Supplementary Data 5/excel/Figure1B_Killing efficiencydifferent ATc concentrations.xlsx]

## Sheet: ATC conc._R1
Experiment: Killing Efficiency_wzi_gRNA1_different Atc concentrations
R 1
	+Atc			-Atc
Atc (conc.)	CFU	Dilution	CFU per mL	CFU	Dilution	CFU per mL
0	362	100000	362000000	345	100000	345000000	-0.0492754	-4.92754
1.5625	266	100000	266000000	313	100000	313000000	0.15016	15.016
3.125	189	100000	189000000	298	100000	298000000	0.365772	36.5772
6.25	182	100000	182000000	302	100000	302000000	0.397351	39.7351
12.5	152	100000	152000000	257	100000	257000000	0.40856	40.856
25	102	100000	102000000	264	100000	264000000	0.613636	61.3636
50	132	100000	132000000	360	100000	360000000	0.633333	63.3333
100	104	100000	104000000	264	100000	264000000	0.606061	60.6061

## Sheet: ATC conc._R2
Experiment: Killing Efficiency_wzi_gRNA1_different Atc concentrations
R 2
	+Atc			-Atc
Atc (conc.)	CFU	Dilution	CFU per mL	CFU	Dilution	CFU per mL
0	277	100000	277000000	288	100000	288000000	0.0381944	3.81944
1.5625	278	100000	278000000	357	100000	357000000	0.221289	22.1289
3.125	153	100000	153000000	230	100000	230000000	0.334783	33.4783
6.25	200	100000	200000000	378	100000	378000000	0.470899	47.0899
12.5	90	100000	90000000	257	100000	257000000	0.649805	64.9805
25	112	100000	112000000	303	100000	303000000	0.630363	63.0363
50	87	100000	87000000	245	100000	245000000	0.644898	64.4898
100	111	100000	111000000	340	100000	340000000	0.673529	67.3529

## Sheet: ATC conc._R3
Experiment: Killing Efficiency_wzi_gRNA1_different Atc concentrations
R 3
	+Atc			-Atc
Atc (conc.)	CFU	Dilution	CFU per mL	CFU	Dilution	CFU per mL
0	259	100000	259000000	267	100000	267000000	0.0299625	2.99625
1.5625	213	100000	213000000	245	100000	245000000	0.130612	13.0612
3.125	300	100000	300000000	389	100000	389000000	0.228792	22.8792
6.25	163	100000	163000000	342	100000	342000000	0.523392	52.3392
12.5	126	100000	126000000	248	100000	248000000	0.491935	49.1935
25	133	100000	133000000	389	100000	389000000	0.658098	65.8098
50	99	100000	99000000	233	100000	233000000	0.575107	57.5107
100	126	100000	126000000	372	100000	372000000	0.66129	66.129

## Sheet: ATc conc._summary
Experiment: Killing Efficiency_wzi_gRNA1_different Atc concentrations
Summary
ATC concentration (ng/ml)	0	1.56	3.12	6.25	12.5	25	50	100
R1	-4.92754	15.016	36.5772	39.7351	40.856	61.3636	63.3333	60.6061
R2	3.81944	22.1289	33.4783	47.0899	64.9805	63.0363	64.4898	67.3529
R3	2.99625	13.0612	22.8792	52.3392	49.1935	65.8098	57.5107	66.129
Mean	0.629388	16.7354	30.9782	46.3881	51.6767	63.4032	61.778	64.696
SD	3.94368	3.89638	5.86495	5.16947	10.0041	1.83358	3.0541	2.93488
