# Supplementary material for: RECKLEEN is a lambda Red/CRISPR-Cas9 based single plasmid platform for enhanced genome editing in Klebsiella pneumoniae
Source: Commun Biol. 2025 Oct 30;8:1509. doi: 10.1038/s42003-025-08934-8 (PMC12575629; doi:10.1038/s42003-025-08934-8)
Supplement: Supplementary file 7 — Supplementary Data 5 [file 42003_2025_8934_MOESM7_ESM.zip › Supplementary Data 5/excel/Figure1C_Killing efficiencydifferent promoters of ACRIIA4.xlsx]

## Sheet: Promoters ACRIIA4_R1
Experiment: Killing Efficiency_differentpromoters_ACRIIA4
R 1
	+Atc			-Atc
	CFU	Dilution	CFU per mL	CFU	Dilution	CFU per mL
J23100	110	100000	110000000	333	100000	333000000	0.66967	66.967
J23105	263	10000	26300000	289	100000	289000000	0.908997	90.8997
J23114	178	10000	17800000	302	100000	302000000	0.94106	94.106
J23117	52	100	52000	240	100000	240000000	0.999783	99.9783

## Sheet: Promoters ACRIIA4_R2
Experiment: Killing Efficiency_differentpromoters_ACRIIA4
R 2
	+Atc			-Atc
	CFU	Dilution	CFU per mL	CFU	Dilution	CFU per mL
J23100	99	100000	99000000	245	100000	245000000	0.595918	59.5918
J23105	234	10000	23400000	276	100000	276000000	0.915217	91.5217
J23114	237	10000	23700000	248	100000	248000000	0.904435	90.4435
J23117	112	100	112000	319	100000	319000000	0.999649	99.9649

## Sheet: Promoters ACRIIA4_R3
Experiment: Killing Efficiency_differentpromoters_ACRIIA4
R 3
	+Atc			-Atc
	CFU	Dilution	CFU per mL	CFU	Dilution	CFU per mL
J23100	103	100000	103000000	389	100000	389000000	0.735219	73.5219
J23105	78	100000	78000000	306	100000	306000000	0.745098	74.5098
J23114	168	10000	16800000	299	100000	299000000	0.943813	94.3813
J23117	30	100	30000	283	100000	283000000	0.999894	99.9894

## Sheet: Promoters ACRIIA4_summary
Experiment: Killing Efficiency_differentpromoters_ACRIIA4
Summary
Promoter	J23100	J23105	J23114	J23117
R1	66.967	90.8997	94.106	99.9783
R2	59.5918	91.5217	90.4435	99.9649
R3	73.5219	74.5098	94.3813	99.9894
Mean	66.6936	85.6437	92.9769	99.9775
SD	5.69019	7.87697	1.79489	0.0100214
