# Supplementary material for: RECKLEEN is a lambda Red/CRISPR-Cas9 based single plasmid platform for enhanced genome editing in Klebsiella pneumoniae
Source: Commun Biol. 2025 Oct 30;8:1509. doi: 10.1038/s42003-025-08934-8 (PMC12575629; doi:10.1038/s42003-025-08934-8)
Supplement: Supplementary file 7 — Supplementary Data 5 [file 42003_2025_8934_MOESM7_ESM.zip › Supplementary Data 5/excel/Figure3B_DeletionratesR2.xlsx]

## Sheet: Deletion rates_Experiment 1
Experiment: Editing efficiency (Deletion rates)
Experiment 1
	wzi	araA	scrK	glpK	dhaK
R1	23	23	24	23	22
R2	21	22	24	23	23
R3	24	22	23	23	23

## Sheet: Deletion rates_Experiment 2
Experiment: Editing efficiency (Deletion rates)
Experiment 2
	wzi	araA	scrK	glpK	dhaK
R4	23	23	24	23	22
R5	21	22	24	23	23
R6	24	22	23	23	23

## Sheet: Deletion rates_summary
Experiment: Editing efficiency (Deletion rates)
Summary
	wzi	araA	scrK	glpK	dhaK
R1	23	23	24	23	22
R2	21	22	24	23	23
R3	24	22	23	23	23
R4	22	22	22	23	23
R5	19	20	20	22	24
R6	22	21	20	22	25
Mean	21.8333	21.6667	22.1667	22.6667	23.3333
SD	1.57233	0.942809	1.67498	0.471405	0.942809
Mean (%)	87.3333	86.6667	88.6667	90.6667	93.3333
SD (%)	6.28932	3.77124	6.69992	1.88562	3.77124
