# Supplementary material for: RECKLEEN is a lambda Red/CRISPR-Cas9 based single plasmid platform for enhanced genome editing in Klebsiella pneumoniae
Source: Commun Biol. 2025 Oct 30;8:1509. doi: 10.1038/s42003-025-08934-8 (PMC12575629; doi:10.1038/s42003-025-08934-8)
Supplement: Supplementary file 7 — Supplementary Data 5 [file 42003_2025_8934_MOESM7_ESM.zip › Supplementary Data 5/excel/Figure3C_donorDNAtemplatesR2.xlsx]

## Sheet: dDNA template_Experiment 1
Experiment: Donor DNA (dDNA) templates
Experiment 1
	+Atc						-Atc
	CFU ∆wzi	Dilution	CFU ∆wzi per mL	CFU WT	Dilution	CFU WT per mL	CFU ∆wzi	Dilution	CFU ∆wzi per mL	CFU WT	Dilution	CFU WT per mL
500b_R1	205	100	205000	10	100	10000	38	10000	3800000	212	10000	21200000	95.3488	15.2
500b_R2	349	100	349000	13	100	13000	33	10000	3300000	234	10000	23400000	96.4088	12.3596
500b_R3	179	100	179000	29	100	29000	51	10000	5100000	289	10000	28900000	86.0577	15
100bp_R1	43	10	4300	13	10	1300	12	10000	1200000	234	10000	23400000	76.7857	4.87805
100bp_R2	123	10	12300	19	10	1900	15	10000	1500000	254	10000	25400000	86.6197	5.57621
100bp_R3	147	10	14700	56	10	5600	2	10000	200000	264	10000	26400000	72.4138	0.75188
SSDNA_R1	156	1	1560	55	1	550	0	10000	0	224	10000	22400000	73.9336	0
SSDNA_R2	222	1	2220	45	1	450	1	10000	100000	248	10000	24800000	83.1461	0.401606
SSDNA_R3	45	1	450	21	1	210	0	10000	0	287	10000	28700000	68.1818	0

## Sheet: dDNA template_Experiment 2
Experiment: Donor DNA (dDNA) templates
Experiment 2
	+Atc						-Atc
	CFU ∆wzi	Dilution	CFU ∆wzi per mL	CFU WT	Dilution	CFU WT per mL	CFU ∆wzi	Dilution	CFU ∆wzi per mL	CFU WT	Dilution	CFU WT per mL	+Atc	-Atc
500b_R4	167	100	167000	23	100	23000	32	10000	3200000	189	10000	18900000	87.8947	14.4796
500b_R5	245	100	245000	17	100	17000	23	10000	2300000	196	10000	19600000	93.5115	10.5023
500b_R6	163	100	163000	16	100	16000	22	10000	2200000	253	10000	25300000	91.0615	8
100bp_R4	58	10	5800	25	10	2500	8	10000	800000	284	10000	28400000	69.8795	2.73973
100bp_R5	150	10	15000	33	10	3300	5	10000	500000	290	10000	29000000	81.9672	1.69492
100bp_R6	96	10	9600	18	10	1800	0	10000	0	240	10000	24000000	84.2105	0
SSDNA_R4	133	1	1330	59	1	590	2	10000	200000	235	10000	23500000	69.2708	0.843882
SSDNA_R5	260	1	2600	78	1	780	0	10000	0	260	10000	26000000	76.9231	0
SSDNA_R6	109	1	1090	38	1	380	2	10000	200000	233	10000	23300000	74.1497	0.851064

## Sheet: dDNA template_summary
Experiment: Donor DNA (dDNA) templates
dsDNA_500bp/500bp
	Experiment 1			Experiment 2
	R1	R2	R3	R4	R5	R6	Mean	SD
+Atc	95.3488	96.4088	86.0577	87.8947	93.5114	91.0615	91.7138	3.77471
-Atc	15.2	12.3596	15	14.4796	10.5023	8	12.5902	2.63536
dsDNA_100bp/100bp
	Experiment 1			Experiment 2
	R1	R2	R3	R4	R5	R6	Mean	SD
+Atc	76.7857	86.6197	72.4138	69.8795	81.9672	84.2105	78.6461	6.12001
-Atc	4.87805	5.57621	0.75188	2.73973	1.69491	0	2.6068	2.04374
ssDNA_50b/50b
	Experiment 1			Experiment 2
	R1	R2	R3	R4	R5	R6	Mean	SD
+Atc	73.9337	83.1461	68.1818	69.2708	76.9231	74.1497	74.2675	4.9667
-Atc	0	0.401606	0	0.843882	0	0.851064	0.349425	0.379725
