# Supplementary material for: RECKLEEN is a lambda Red/CRISPR-Cas9 based single plasmid platform for enhanced genome editing in Klebsiella pneumoniae
Source: Commun Biol. 2025 Oct 30;8:1509. doi: 10.1038/s42003-025-08934-8 (PMC12575629; doi:10.1038/s42003-025-08934-8)
Supplement: Supplementary file 7 — Supplementary Data 5 [file 42003_2025_8934_MOESM7_ESM.zip › Supplementary Data 5/excel/Figure4B_killingefficiencySpGCas9PAMsequences.xlsx]

## Sheet: Kp_SpG_R1
Experiment Killing Efficiency spG Cas9
R 1
	+Atc			-Atc
	CFU	Dilution	CFU per mL	CFU	Dilution	CFU per mL
spG Cas9 NGG_1	195	100	195000	326	100000	326000000	0.999402	99.9402
spG Cas9 NGG_2	243	100	243000	278	100000	278000000	0.999126	99.9126
spG Cas9 NGT_1	265	1000	2650000	245	100000	245000000	0.989184	98.9184
spG Cas9 NGT_2	53	10000	5300000	315	100000	315000000	0.983175	98.3175
spG Cas9 NGA_1	358	10000	35800000	256	100000	256000000	0.860156	86.0156
spG Cas9 NGA_2	165	10000	16500000	234	100000	234000000	0.929487	92.9487
spG Cas9 NGC_1	115	100000	115000000	260	100000	260000000	0.557692	55.7692
spG Cas9 NGC_2	59	100000	59000000	262	100000	262000000	0.774809	77.4809
Empty plasmid	78	100000	78000000	87	100000	87000000	0.103448	10.3448
spG Cas9	145	100000	145000000	143	100000	143000000	-0.013986	-1.3986
spG Cas9 NGG_Control1	237	100000	237000000	257	100000	257000000	0.077821	7.7821
spG Cas9 NGG_Control2	135	100000	135000000	158	100000	158000000	0.14557	14.557
Cas9 NGG_1	52	100	52000	240	100000	240000000	0.999783	99.9783
Cas9 NGG_2	144	100	144000	257	100000	257000000	0.99944	99.944

## Sheet: Kp_SpG_R2
Experiment Killing Efficiency spG Cas9
R 2
	+Atc			-Atc
	CFU	Dilution	CFU per mL	CFU	Dilution	CFU per mL
spG Cas9 NGG_1	280	100	280000	234	100000	234000000	0.998803	99.8803
spG Cas9 NGG_2	234	100	234000	213	100000	213000000	0.998901	99.8901
spG Cas9 NGT_1	309	1000	3090000	374	100000	374000000	0.991738	99.1738
spG Cas9 NGT_2	190	1000	1900000	280	100000	280000000	0.993214	99.3214
spG Cas9 NGA_1	274	10000	27400000	256	100000	256000000	0.892969	89.2969
spG Cas9 NGA_2	189	10000	18900000	253	100000	253000000	0.925296	92.5296
spG Cas9 NGC_1	150	100000	150000000	289	100000	289000000	0.480969	48.0969
spG Cas9 NGC_2	320	10000	32000000	306	100000	306000000	0.895425	89.5425
Empty Plasmid	123	100000	123000000	118	100000	118000000	-0.0423729	-4.23729
spG Cas9	189	100000	189000000	192	100000	192000000	0.015625	1.5625
spG Cas9 NGG_Control1	139	100000	139000000	179	100000	179000000	0.223464	22.3464
spG Cas9 NGG_Control2	340	100000	340000000	314	100000	314000000	-0.0828025	-8.28025
Cas9 NGG_1	112	100	112000	319	100000	319000000	0.999649	99.9649
Cas9 NGG_2	156	100	156000	282	100000	282000000	0.999447	99.9447

## Sheet: Kp_SpG_R3
Experiment Killing Efficiency spG Cas9
R 3
	+Atc			-Atc
	CFU	Dilution	CFU per mL	CFU	Dilution	CFU per mL
spG Cas9 NGG_1	359	100	359000	353	100000	353000000	0.998983	99.8983
spG Cas9 NGG_2	320	100	320000	343	100000	343000000	0.999067	99.9067
spG Cas9 NGT_1	199	1000	1990000	250	100000	250000000	0.99204	99.204
spG Cas9 NGT_2	145	1000	1450000	234	100000	234000000	0.993803	99.3803
spG Cas9 NGA_1	289	10000	28900000	150	100000	150000000	0.807333	80.7333
spG Cas9 NGA_2	340	10000	34000000	120	100000	120000000	0.716667	71.6667
spG Cas9 NGC_1	146	10000	14600000	180	100000	180000000	0.918889	91.8889
spG Cas9 NGC_2	139	10000	13900000	220	100000	220000000	0.936818	93.6818
Empty plasmid	323	100000	323000000	320	100000	320000000	-0.009375	-0.9375
spG Cas9	213	100000	213000000	222	100000	222000000	0.0405405	4.05405
spG Cas9 NGG_Control1	267	100000	267000000	278	100000	278000000	0.0395684	3.95684
spG Cas9 NGG_Control2	235	100000	235000000	244	100000	244000000	0.0368853	3.68853
Cas9 NGG_1	30	100	30000	283	100000	283000000	0.999894	99.9894
Cas9 NGG_2	199	100	199000	276	100000	276000000	0.999279	99.9279

## Sheet: Kp_SpG_Summary
Experiment Killing Efficiency spG Cas9
Summary
	spG Cas9 NGG_1	spG Cas9 NGG_2	spG Cas9 NGT_1	spG Cas9 NGT_2	spG Cas9 NGA_1	spG Cas9 NGA_2	spG Cas9 NGC_1	spG Cas9 NGC_2	Empty plasmid	spG Cas9	spG Cas9 NGG_Control1	spG Cas9 NGG_Control2	Cas9 NGG_1	Cas9 NGG_2
R 1	99.9402	99.9126	98.9184	98.3175	86.0156	92.9487	55.7692	77.4809	10.3448	-1.3986	7.7821	14.557	99.9783	99.944
R 2	99.8803	99.8901	99.1738	99.3214	89.2969	92.5296	48.0969	89.5425	-4.23729	1.5625	22.3464	-8.28025	99.9649	99.9447
R 3	99.8983	99.9067	99.204	99.3803	80.7333	71.6667	91.8889	93.6818	-0.9375	4.05405	3.95684	3.68853	99.9894	99.9279
Mean	99.9063	99.9031	99.0986	99.0052	85.2751	85.1035	62.6987	86.6216	1.72335	1.40598	8.82844	3.32175	99.9775	99.9388
SD	0.0250729	0.00950425	0.128124	0.487755	3.52772	9.93515	19.094	6.87253	6.24338	2.22879	7.92272	9.32686	0.0100214	0.00774889
