# Supplementary material for: RECKLEEN is a lambda Red/CRISPR-Cas9 based single plasmid platform for enhanced genome editing in Klebsiella pneumoniae
Source: Commun Biol. 2025 Oct 30;8:1509. doi: 10.1038/s42003-025-08934-8 (PMC12575629; doi:10.1038/s42003-025-08934-8)
Supplement: Supplementary file 7 — Supplementary Data 5 [file 42003_2025_8934_MOESM7_ESM.zip › Supplementary Data 5/excel/Figure4C_pointmutationratesR2.xlsx]

## Sheet: Pointmut rates_Experiment 1
Experiment: Editing efficiency (Point mutation rates)
Experiment 1
	wzi	scrK	araA	malQ
R1	19	23	24	23
R2	20	22	24	22
R3	21	22	22	23

## Sheet: Pointmut rates_Experiment 2
Experiment: Editing efficiency (Point mutation rates)
Experiment 2
	wzi	scrK	araA	malQ
R4	20	19	22	23
R5	20	21	23	18
R6	23	20	23	23

## Sheet: Pointmut rates_summary
Experiment: Editing efficiency (Point mutation rates)
Summary
	wzi	scrK	araA	malQ
R1	19	23	24	23
R2	20	22	24	22
R3	21	22	22	23
R4	20	19	22	23
R5	20	21	23	18
R6	23	20	23	23
Mean	20.5	21.1667	23	22
SD	1.25831	1.34371	0.816497	1.82574
Mean (%)	82	84.6667	92	88
SD (%)	5.03322	5.37484	3.26599	7.30297
