# Supplementary material for: RECKLEEN is a lambda Red/CRISPR-Cas9 based single plasmid platform for enhanced genome editing in Klebsiella pneumoniae
Source: Commun Biol. 2025 Oct 30;8:1509. doi: 10.1038/s42003-025-08934-8 (PMC12575629; doi:10.1038/s42003-025-08934-8)
Supplement: Supplementary file 7 — Supplementary Data 5 [file 42003_2025_8934_MOESM7_ESM.zip › Supplementary Data 5/excel/Figure4D_DNAintegrationratesR2.xlsx]

## Sheet: DNAinteg rates_Experiment 1
Experiment: Editing efficiency (DNA integration rates)
Experiment 1
	rpsB-mScarlet-I	rplS-mScarlet-I	rpoS-mScarlet-I
R1	20	24	25
R2	24	25	25
R3	22	23	23

## Sheet: DNAinteg rates_Experiment 2
Experiment: Editing efficiency (DNA integration rates)
Experiment 1
	rpsB-mScarlet-I	rplS-mScarlet-I	rpoS-mScarlet-I
R4	23	23	23
R5	22	23	23
R6	22	24	22

## Sheet: DNAinteg rates_summary
Experiment: Editing efficiency (DNA integration rates)
Summary
	rpsB-mScarlet-I	rplS-mScarlet-I	rpoS-mScarlet-I
R1	20	24	25
R2	24	25	25
R3	22	23	23
R4	23	23	23
R5	22	23	23
R6	22	24	22
Mean	22.1667	23.6667	23.5
SD	1.21335	0.745356	1.11803
Mean (%)	88.6667	94.6667	94
SD (%)	4.85341	2.98142	4.47214
