# Supplementary material for: RECKLEEN is a lambda Red/CRISPR-Cas9 based single plasmid platform for enhanced genome editing in Klebsiella pneumoniae
Source: Commun Biol. 2025 Oct 30;8:1509. doi: 10.1038/s42003-025-08934-8 (PMC12575629; doi:10.1038/s42003-025-08934-8)
Supplement: Supplementary file 7 — Supplementary Data 5 [file 42003_2025_8934_MOESM7_ESM.zip › Supplementary Data 5/excel/Figure6A_plasmidcuring.xlsx]

## Sheet: Plasmid curing experiment
Experiment: Plasmid curing
	wzi	scrK	araA	dhaK	glpK	araA + scrK	araA + scrK +dhaK	wzi	scrK	araA	malQ	rpsB	rplS	rpoS
R 1	25	25	25	25	25	24	25	25	25	24	25	25	24	24
R 2	24	25	24	25	25	25	24	25	25	23	25	23	23	24
R 3	25	25	25	25	24	25	25	25	25	24	24	23	24	24
Mean	24.6667	25	24.6667	25	24.6667	24.6667	24.6667	25	25	23.6667	24.6667	23.6667	23.6667	24
SD	0.471405	0	0.471405	0	0.471405	0.471405	0.471405	0	0	0.471405	0.471405	0.942809	0.471405	0
Mean (%)	98.6667	100	98.6667	100	98.6667	98.6667	98.6667	100	100	94.6667	98.6667	94.6667	94.6667	96
SD	1.88562	0	1.88562	0	1.88562	1.88562	1.88562	0	0	1.88562	1.88562	3.77124	1.88562	0
