# Supplementary material for: RECKLEEN is a lambda Red/CRISPR-Cas9 based single plasmid platform for enhanced genome editing in Klebsiella pneumoniae
Source: Commun Biol. 2025 Oct 30;8:1509. doi: 10.1038/s42003-025-08934-8 (PMC12575629; doi:10.1038/s42003-025-08934-8)
Supplement: Supplementary file 7 — Supplementary Data 5 [file 42003_2025_8934_MOESM7_ESM.zip › Supplementary Data 5/excel/Figure6B_killingeficiencymutants.xlsx]

## Sheet: Mutants_killingeff_R 1
Experiment Killing Efficiency mutants
R 1
	+Atc			-Atc
	CFU	Dilution	CFU per mL	CFU	Dilution	CFU per mL
Δwzi_RECKLEEN 1	103	100000	103000000	108	100000	108000000	0.0462963	4.62963
Δwzi_RECKLEEN 2	67	100000	67000000	63	100000	63000000	-0.0634921	-6.34921
ΔscrK_RECKLEEN 1	211	100000	211000000	207	100000	207000000	-0.0193237	-1.93237
ΔscrK_RECKLEEN 2	134	100000	134000000	132	100000	132000000	-0.0151515	-1.51515
ΔaraA_RECKLEEN1	139	100000	139000000	143	100000	143000000	0.027972	2.7972
ΔaraA_RECKLEEN 2	236	100000	236000000	244	100000	244000000	0.0327869	3.27869
Δwzi_PreRECKLEEN 1	232	100000	232000000	257	100000	257000000	0.0972763	9.72763
Δwzi_PreRECKLEEN 2	188	100000	188000000	213	100000	213000000	0.117371	11.7371
ΔscrK_PreRECKLEEN 1	276	100000	276000000	289	100000	289000000	0.0449827	4.49827
ΔscrK_PreRECKLEEN 2	234	100000	234000000	247	100000	247000000	0.0526316	5.26316
ΔaraA_PreRECKLEEN1	128	100000	128000000	213	100000	213000000	0.399061	39.9061
ΔaraA_PreRECKLEEN 2	167	100000	167000000	320	100000	320000000	0.478125	47.8125

## Sheet: Mutants_killingeff_R 2
Experiment Killing Efficiency mutants
R 2
	+Atc			-Atc
	CFU	Dilution	CFU per mL	CFU	Dilution	CFU per mL
Δwzi_RECKLEEN 1	213	100000	213000000	223	100000	223000000	0.044843	4.4843
Δwzi_RECKLEEN 2	320	100000	320000000	300	100000	300000000	-0.0666667	-6.66667
ΔscrK_RECKLEEN 1	235	100000	235000000	244	100000	244000000	0.0368852	3.68852
ΔscrK_RECKLEEN 2	189	100000	189000000	201	100000	201000000	0.0597015	5.97015
ΔaraA_RECKLEEN1	134	100000	134000000	140	100000	140000000	0.0428571	4.28571
ΔaraA_RECKLEEN 2	98	100000	98000000	100	100000	100000000	0.02	2
Δwzi_PreRECKLEEN 1	256	100000	256000000	284	100000	284000000	0.0985915	9.85915
Δwzi_PreRECKLEEN 2	279	100000	279000000	321	100000	321000000	0.130841	13.0841
ΔscrK_PreRECKLEEN 1	301	100000	301000000	345	100000	345000000	0.127536	12.7536
ΔscrK_PreRECKLEEN 2	271	100000	271000000	289	100000	289000000	0.0622837	6.22837
ΔaraA_PreRECKLEEN1	167	100000	167000000	299	100000	299000000	0.441472	44.1472
ΔaraA_PreRECKLEEN 2	164	100000	164000000	279	100000	279000000	0.412186	41.2186

## Sheet: Mutants_killingeff_R 3
Experiment Killing Efficiency mutants
R 3
	+Atc			-Atc
	CFU	Dilution	CFU per mL	CFU	Dilution	CFU per mL
Δwzi_RECKLEEN 1	93	100000	93000000	90	100000	90000000	-0.0333333	-3.33333
Δwzi_RECKLEEN 2	194	100000	194000000	203	100000	203000000	0.044335	4.4335
ΔscrK_RECKLEEN 1	150	100000	150000000	153	100000	153000000	0.0196078	1.96078
ΔscrK_RECKLEEN 2	159	100000	159000000	144	100000	144000000	-0.104167	-10.4167
ΔaraA_RECKLEEN1	346	100000	346000000	333	100000	333000000	-0.039039	-3.9039
ΔaraA_RECKLEEN 2	235	100000	235000000	229	100000	229000000	-0.0262009	-2.62009
Δwzi_PreRECKLEEN 1	187	100000	187000000	199	100000	199000000	0.0603015	6.03015
Δwzi_PreRECKLEEN 2	321	100000	321000000	341	100000	341000000	0.058651	5.8651
ΔscrK_PreRECKLEEN 1	231	100000	231000000	245	100000	245000000	0.0571429	5.71429
ΔscrK_PreRECKLEEN 2	286	100000	286000000	301	100000	301000000	0.0498339	4.98339
ΔaraA_PreRECKLEEN1	124	100000	124000000	231	100000	231000000	0.463203	46.3203
ΔaraA_PreRECKLEEN 2	154	100000	154000000	341	100000	341000000	0.548387	54.8387

## Sheet: Summary
Experiment Killing Efficiency mutants
Summary
	R 1	R 2	R 3	Mean	SD
Δwzi_RECKLEEN 1	4.62963	4.4843	-3.33333	1.92687	3.72
Δwzi_RECKLEEN 2	-6.34921	-6.66667	4.4335	-2.86079	5.15947
ΔscrK_RECKLEEN 1	-1.93237	3.68852	1.96078	1.23898	2.3508
ΔscrK_RECKLEEN 2	-1.51515	5.97015	-10.4167	-1.98722	6.69821
ΔaraA_RECKLEEN1	2.7972	4.28571	-3.9039	1.05967	3.562
ΔaraA_RECKLEEN 2	3.27869	2	-2.62009	0.8862	2.53368
Δwzi_PreRECKLEEN 1	9.72763	9.85915	6.03015	8.53898	1.77482
Δwzi_PreRECKLEEN 2	11.7371	13.0841	5.8651	10.2288	3.1342
ΔscrK_PreRECKLEEN 1	4.49827	12.7536	5.71429	7.65539	3.63901
ΔscrK_PreRECKLEEN 2	5.26316	6.22837	4.98339	5.49164	0.533323
ΔaraA_PreRECKLEEN1	39.9061	44.1472	46.3203	43.4579	2.66358
ΔaraA_PreRECKLEEN 2	47.8125	41.2186	54.8387	47.9566	5.5613
							RECKLEEN 1			RECKLEEN 2			Pre-RECKLEEN 1			Pre-RECKLEEN 2
						Δwzi	4.62963	4.4843	-3.33333	-6.34921	-6.66667	4.4335	9.72763	9.85915	6.03015	11.7371	13.0841	5.8651
						ΔaraA	2.7972	4.28571	-3.9039	3.27869	2	-2.62009	39.9061	44.1472	46.3203	47.8125	41.2186	54.8387
						ΔscrK	-1.93237	3.68852	1.96078	-1.51515	5.97015	-10.4167	4.49827	12.7536	5.71429	5.26316	6.22837	4.98339
