# Supplementary material for: RECKLEEN is a lambda Red/CRISPR-Cas9 based single plasmid platform for enhanced genome editing in Klebsiella pneumoniae
Source: Commun Biol. 2025 Oct 30;8:1509. doi: 10.1038/s42003-025-08934-8 (PMC12575629; doi:10.1038/s42003-025-08934-8)
Supplement: Supplementary file 7 — Supplementary Data 5 [file 42003_2025_8934_MOESM7_ESM.zip › Supplementary Data 5/excel/FigureS7B_editingefficiencies_various sgRNA.xlsx]

## Sheet: different gRNA_wzideletion
Experiment: different gRNA for wzi deletion
	gRNA1	gRNA2	gRNA3
R 1	22	20	22
R 2	23	20	24
R 3	24	19	24
Mean	22.9855	19.661	23.3139
SD	0.816497	0.471405	0.942809
Mean (%)	91.942	78.6438	93.2556
SD (%)	3.26599	1.88562	3.77124
