# Supplementary material for: RECKLEEN is a lambda Red/CRISPR-Cas9 based single plasmid platform for enhanced genome editing in Klebsiella pneumoniae
Source: Commun Biol. 2025 Oct 30;8:1509. doi: 10.1038/s42003-025-08934-8 (PMC12575629; doi:10.1038/s42003-025-08934-8)
Supplement: Supplementary file 8 — Supplementary Data 6 [file 42003_2025_8934_MOESM8_ESM.zip]

Archive with 163 entries (138 files):
- Supplementary Data 6/
- Supplementary Data 6/deletion/
- Supplementary Data 6/deletion/araA/
- Supplementary Data 6/deletion/araA/Ara_rep1_oES193.ab1
- Supplementary Data 6/deletion/araA/Ara_rep2_oES193.ab1
- Supplementary Data 6/deletion/araA/Ara_rep3_oES193.ab1
- Supplementary Data 6/deletion/araA/Ara_rep4_oES193.ab1
- Supplementary Data 6/deletion/araA/Ara_rep5_oES193.ab1
- Supplementary Data 6/deletion/araA/Ara_rep6_oES193.ab1
- Supplementary Data 6/deletion/dhaK/
- Supplementary Data 6/deletion/dhaK/dhaK_deletion_rep1.ab1
- Supplementary Data 6/deletion/dhaK/dhaK_deletion_rep3.ab1
- Supplementary Data 6/deletion/dhaK/dhaK_deletion_rep4.ab1
- Supplementary Data 6/deletion/dhaK/dhaK_deletion_rep6.ab1
- Supplementary Data 6/deletion/dhaK/dhak_deletion_rep2.ab1
- Supplementary Data 6/deletion/dhaK/dhak_deletion_rep5.ab1
- Supplementary Data 6/deletion/glpK/
- Supplementary Data 6/deletion/glpK/glpK_replicate1.ab1
- Supplementary Data 6/deletion/glpK/glpK_replicate2.ab1
- Supplementary Data 6/deletion/glpK/glpK_replicate3.ab1
- Supplementary Data 6/deletion/glpK/glpK_replicate4.ab1
- Supplementary Data 6/deletion/glpK/glpK_replicate5.ab1
- Supplementary Data 6/deletion/glpK/glpK_replicate6.ab1
- Supplementary Data 6/deletion/scrK/
- Supplementary Data 6/deletion/scrK/scrk_deletion_rep_1.ab1
- Supplementary Data 6/deletion/scrK/scrk_deletion_rep_2.ab1
- Supplementary Data 6/deletion/scrK/scrk_deletion_rep_3.ab1
- Supplementary Data 6/deletion/scrK/scrk_deletion_rep_4.ab1
- Supplementary Data 6/deletion/scrK/scrk_deletion_rep_5.ab1
- Supplementary Data 6/deletion/scrK/scrk_deletion_rep_6.ab1
- Supplementary Data 6/deletion/wzi/
- Supplementary Data 6/deletion/wzi/Kp700721/
- Supplementary Data 6/deletion/wzi/Kp700721/wzi_del_rep1.ab1
- Supplementary Data 6/deletion/wzi/Kp700721/wzi_del_rep2.ab1
- Supplementary Data 6/deletion/wzi/Kp700721/wzi_del_rep3.ab1
- Supplementary Data 6/deletion/wzi/Kp700721/wzi_del_rep4.ab1
- Supplementary Data 6/deletion/wzi/Kp700721/wzi_del_rep5.ab1
- Supplementary Data 6/deletion/wzi/Kp700721/wzi_del_rep6.ab1
- Supplementary Data 6/deletion/wzi/kp700603/
- Supplementary Data 6/deletion/wzi/kp700603/kp700603_wzi_dele_1.ab1
- Supplementary Data 6/deletion/wzi/kpBAA1705/
- Supplementary Data 6/deletion/wzi/kpBAA1705/kp_BAA1705_wzi_del_1.ab1
- Supplementary Data 6/integration/
- Supplementary Data 6/integration/rplS-mscarlet/
- Supplementary Data 6/integration/rplS-mscarlet/rplS-mScarlet_rep1.ab1
- Supplementary Data 6/integration/rplS-mscarlet/rplS-mScarlet_rep1.fasta
- Supplementary Data 6/integration/rplS-mscarlet/rplS-mScarlet_rep2.ab1
- Supplementary Data 6/integration/rplS-mscarlet/rplS-mScarlet_rep2.fasta
- Supplementary Data 6/integration/rplS-mscarlet/rplS-mScarlet_rep3.ab1
- Supplementary Data 6/integration/rplS-mscarlet/rplS-mScarlet_rep3.fasta
- Supplementary Data 6/integration/rplS-mscarlet/rplS-mScarlet_rep4.ab1
- Supplementary Data 6/integration/rplS-mscarlet/rplS-mScarlet_rep4.fasta
- Supplementary Data 6/integration/rplS-mscarlet/rplS-mScarlet_rep5.ab1
- Supplementary Data 6/integration/rplS-mscarlet/rplS-mScarlet_rep5.fasta
- Supplementary Data 6/integration/rplS-mscarlet/rplS-mScarlet_rep6.ab1
- Supplementary Data 6/integration/rplS-mscarlet/rplS-mScarlet_rep6.fasta
- Supplementary Data 6/integration/rpoS-mScarlet/
- Supplementary Data 6/integration/rpoS-mScarlet/rpoS-mScarlet_rep1.ab1
- Supplementary Data 6/integration/rpoS-mScarlet/rpoS-mScarlet_rep1.fasta
- Supplementary Data 6/integration/rpoS-mScarlet/rpoS-mScarlet_rep2.ab1
- Supplementary Data 6/integration/rpoS-mScarlet/rpoS-mScarlet_rep2.fasta
- Supplementary Data 6/integration/rpoS-mScarlet/rpoS-mScarlet_rep3.ab1
- Supplementary Data 6/integration/rpoS-mScarlet/rpoS-mScarlet_rep3.fasta
- Supplementary Data 6/integration/rpoS-mScarlet/rpoS-mScarlet_rep4.ab1
- Supplementary Data 6/integration/rpoS-mScarlet/rpoS-mScarlet_rep4.fasta
- Supplementary Data 6/integration/rpoS-mScarlet/rpoS-mScarlet_rep5.ab1
- Supplementary Data 6/integration/rpoS-mScarlet/rpoS-mScarlet_rep5.fasta
- Supplementary Data 6/integration/rpoS-mScarlet/rpoS-mScarlet_rep6.ab1
- Supplementary Data 6/integration/rpoS-mScarlet/rpoS-mScarlet_rep6.fasta
- Supplementary Data 6/integration/rpsB-mscarlet/
- Supplementary Data 6/integration/rpsB-mscarlet/rpsB-mscarlet_rep1.ab1
- Supplementary Data 6/integration/rpsB-mscarlet/rpsB-mscarlet_rep1.fasta
- Supplementary Data 6/integration/rpsB-mscarlet/rpsB-mscarlet_rep2.ab1
- Supplementary Data 6/integration/rpsB-mscarlet/rpsB-mscarlet_rep2.fasta
- Supplementary Data 6/integration/rpsB-mscarlet/rpsB-mscarlet_rep3.ab1
- Supplementary Data 6/integration/rpsB-mscarlet/rpsB-mscarlet_rep3.fasta
- Supplementary Data 6/integration/rpsB-mscarlet/rpsB-mscarlet_rep4.ab1
- Supplementary Data 6/integration/rpsB-mscarlet/rpsB-mscarlet_rep4.fasta
- Supplementary Data 6/integration/rpsB-mscarlet/rpsB-mscarlet_rep5.ab1
- Supplementary Data 6/integration/rpsB-mscarlet/rpsB-mscarlet_rep5.fasta
- Supplementary Data 6/integration/rpsB-mscarlet/rpsB-mscarlet_rep6.ab1
- Supplementary Data 6/integration/rpsB-mscarlet/rpsB-mscarlet_rep6.fasta
- Supplementary Data 6/multi-deletion/
- Supplementary Data 6/multi-deletion/araA & scrK/
- Supplementary Data 6/multi-deletion/araA & scrK/araA_multidel.ab1
- Supplementary Data 6/multi-deletion/araA & scrK/araA_multidel.fasta
- Supplementary Data 6/multi-deletion/araA & scrK/scrK_multidel.ab1
- Supplementary Data 6/multi-deletion/araA & scrK/scrK_multidel.fasta
- Supplementary Data 6/multi-deletion/araA, srK & dhaK/
- Supplementary Data 6/multi-deletion/araA, srK & dhaK/araA_3_multideletion.ab1
- Supplementary Data 6/multi-deletion/araA, srK & dhaK/araA_3_multideletion.fasta
- Supplementary Data 6/multi-deletion/araA, srK & dhaK/dhaK_3_multideletion.ab1
- Supplementary Data 6/multi-deletion/araA, srK & dhaK/dhaK_3_multideletion.fasta
- Supplementary Data 6/multi-deletion/araA, srK & dhaK/scrK_3_multideletion.ab1
- Supplementary Data 6/multi-deletion/araA, srK & dhaK/scrK_3_multideletion.fasta
- Supplementary Data 6/passages/
- Supplementary Data 6/passages/10th passage/
- Supplementary Data 6/passages/10th passage/kp_wzi_10thgeneration_oES44.ab1
- Supplementary Data 6/passages/10th passage/kp_wzi_10thgeneration_oES44.fasta
- Supplementary Data 6/passages/10th passage/kprpoSinteg_10thgen.ab1
- Supplementary Data 6/passages/10th passage/kprpoSinteg_10thgen.fasta
- Supplementary Data 6/passages/10th passage/kpwzipoint_10thgen.ab1
- Supplementary Data 6/passages/10th passage/kpwzipoint_10thgen.fasta
- Supplementary Data 6/passages/5th passage/
- Supplementary Data 6/passages/5th passage/kp_RpoSinteg_5thgen.ab1
- Supplementary Data 6/passages/5th passage/kp_RpoSinteg_5thgen.fasta
- Supplementary Data 6/passages/5th passage/kp_wzi_5th generation_oES44.ab1
- Supplementary Data 6/passages/5th passage/kp_wzi_5th generation_oES44.fasta
- Supplementary Data 6/passages/5th passage/kp_wzipoint_5thgen.ab1
- Supplementary Data 6/passages/5th passage/kp_wzipoint_5thgen.fasta
- Supplementary Data 6/pointmutation/
- Supplementary Data 6/pointmutation/Wzi/
- Supplementary Data 6/pointmutation/Wzi/wzi_point_001_204.ab1
- Supplementary Data 6/pointmutation/Wzi/wzi_point_001_204.fasta
- Supplementary Data 6/pointmutation/Wzi/wzi_point_002_204.ab1
- Supplementary Data 6/pointmutation/Wzi/wzi_point_002_204.fasta
- Supplementary Data 6/pointmutation/Wzi/wzi_point_003_204.ab1
- Supplementary Data 6/pointmutation/Wzi/wzi_point_003_204.fasta
- Supplementary Data 6/pointmutation/Wzi/wzi_point_004_204.ab1
- Supplementary Data 6/pointmutation/Wzi/wzi_point_004_204.fasta
- Supplementary Data 6/pointmutation/Wzi/wzi_point_005_206.ab1
- Supplementary Data 6/pointmutation/Wzi/wzi_point_005_206.fasta
- Supplementary Data 6/pointmutation/Wzi/wzi_point_006_206.ab1
- Supplementary Data 6/pointmutation/Wzi/wzi_point_006_206.fasta
- Supplementary Data 6/pointmutation/araA/
- Supplementary Data 6/pointmutation/araA/Ara_point_rep1.ab1
- Supplementary Data 6/pointmutation/araA/Ara_point_rep1.fasta
- Supplementary Data 6/pointmutation/araA/Ara_point_rep2.ab1
- Supplementary Data 6/pointmutation/araA/Ara_point_rep2.fasta
- Supplementary Data 6/pointmutation/araA/Ara_point_rep3.ab1
- Supplementary Data 6/pointmutation/araA/Ara_point_rep3.fasta
- Supplementary Data 6/pointmutation/araA/Ara_point_rep4.ab1
- Supplementary Data 6/pointmutation/araA/Ara_point_rep4.fasta
- Supplementary Data 6/pointmutation/araA/Ara_point_rep5.ab1
- Supplementary Data 6/pointmutation/araA/Ara_point_rep5.fasta
- Supplementary Data 6/pointmutation/araA/Ara_point_rep6.ab1
- Supplementary Data 6/pointmutation/araA/Ara_point_rep6.fasta
- Supplementary Data 6/pointmutation/malQ/
- Supplementary Data 6/pointmutation/malQ/malQ_point_rep1.ab1
- Supplementary Data 6/pointmutation/malQ/malQ_point_rep1.fasta
- Supplementary Data 6/pointmutation/malQ/malQ_point_rep2.ab1
- Supplementary Data 6/pointmutation/malQ/malQ_point_rep2.fasta
- Supplementary Data 6/pointmutation/malQ/malQ_point_rep3.ab1
- Supplementary Data 6/pointmutation/malQ/malQ_point_rep3.fasta
- Supplementary Data 6/pointmutation/malQ/malQ_point_rep4.ab1
- Supplementary Data 6/pointmutation/malQ/malQ_point_rep4.fasta
- Supplementary Data 6/pointmutation/malQ/malQ_point_rep5.ab1
- Supplementary Data 6/pointmutation/malQ/malQ_point_rep5.fasta
- Supplementary Data 6/pointmutation/malQ/malQ_point_rep6.ab1
- Supplementary Data 6/pointmutation/malQ/malQ_point_rep6.fasta
- Supplementary Data 6/pointmutation/scrK/
- Supplementary Data 6/pointmutation/scrK/scrk_point_rep1.ab1
- Supplementary Data 6/pointmutation/scrK/scrk_point_rep1.fasta
- Supplementary Data 6/pointmutation/scrK/scrk_point_rep2.ab1
- Supplementary Data 6/pointmutation/scrK/scrk_point_rep2.fasta
- Supplementary Data 6/pointmutation/scrK/scrk_point_rep3.ab1
- Supplementary Data 6/pointmutation/scrK/scrk_point_rep3.fasta
- Supplementary Data 6/pointmutation/scrK/scrk_point_rep4.ab1
- Supplementary Data 6/pointmutation/scrK/scrk_point_rep4.fasta
- Supplementary Data 6/pointmutation/scrK/scrk_point_rep5.ab1
- Supplementary Data 6/pointmutation/scrK/scrk_point_rep5.fasta
- Supplementary Data 6/pointmutation/scrK/scrk_point_rep6.ab1
- Supplementary Data 6/pointmutation/scrK/scrk_point_rep6.fasta
