# Supplementary material for: RECKLEEN is a lambda Red/CRISPR-Cas9 based single plasmid platform for enhanced genome editing in Klebsiella pneumoniae
Source: Commun Biol. 2025 Oct 30;8:1509. doi: 10.1038/s42003-025-08934-8 (PMC12575629; doi:10.1038/s42003-025-08934-8)
Supplement: Supplementary file 8 — Supplementary Data 6 [file 42003_2025_8934_MOESM8_ESM.zip › Supplementary Data 6/multi-deletion/araA & scrK/scrK_multidel.fasta]

>scrK_multidel
TCGTGGATGGACTGGAGCAAAAAACTGGACAACTACGCCAACGATGACGCGTTAGGCAGCAACGGATTCAAATCGGGCGGCGAATGGTCGTTCGGTATGCAAATGGAGACCTGGTTCTGACGGCAACCGGGGCGACAGGGTAAATAACACATAAATATAAGGTTCGCGGCGCCTGCCACGGCTGGCGCCGCCCACGCCATATCATCATGCATTTAGAGGGTACTTGTCATTACCGTCACGCCTGCCTGCGATCCTGCAGGCCGTTATGCAGGGCCAGCCGCAGGCGCTGGCCGACAGCCATTATCCGCAATGGCATCTGGCGCCGGTCAACGGACTGCTGAACGATCCTAACGGCTTTTGCCAGGTCGCCGGGCGTTACCACCTGTTTTATCAGTGGAACCCGCTCGCCTGCGACCATACCTATAAGTGCTGGGGACACTGGAGCTCTGCCGATCTGCTGCACTGGCGGCACGAACCTATCGCCCTGATGCCGGATGAAGAGTATGACCGCAACGGCTGCTACTCTGGCAGCGCGGTCGAGTTCGAGGGCGCCCTGACTCTGTGCTACACCGGCAACGTGAAATTCCCCGACGGCGGGCGCACCGCCTGGCAATGTCTGGCGACCGAGAATGCCGATGGCACCTTCCGCAAGCTGGGGCCGGTGCTGCCGCTGCCAGAAGGCTATACCGGCCATGTGCGCGACCCTAAAGTGTGGCGGCAGGACGGGCGCTGGTACATGGTTCTTGGGGCGCAGGATGTGCAACAGCGCGGCAAAGTGCTGCTGTTTACCGCCAGCGACCTGCGGGAGTGGCGCCTGGTGGGCGAGATTGCCGGGCACGACGTAAACGGCCTGGCGAACGCCGGCTACATGTGGGAGTGCCCGGATCTCTTTCCGCTGGCGGACACCCACCTGCTGATCTGCTGCCCGCAGGGGCTGGCCCGCGAAGCGCAGCGCTTTCTCAATACCTATCCGGCGGTGTGGATGGCAGGCCGCTTCGACGCCGAACGCGGGATCTTCGACCACGGCCCGCTGCACGAGCTGGACAGCGGATTTGAGTTCTACGCGCCGCAGACATGCAGGCCGATGATGGCCGCCGCCTGCTGGTTGGCTGGATGGGCGTCCCGACGGGGACRAATGCATCAGCCACC
