# Supplementary material for: RECKLEEN is a lambda Red/CRISPR-Cas9 based single plasmid platform for enhanced genome editing in Klebsiella pneumoniae
Source: Commun Biol. 2025 Oct 30;8:1509. doi: 10.1038/s42003-025-08934-8 (PMC12575629; doi:10.1038/s42003-025-08934-8)
Supplement: Supplementary file 9 — Supplementary Data 7 [file 42003_2025_8934_MOESM9_ESM.zip]

Archive with 18 entries (16 files):
- Supplementary Data 7/
- Supplementary Data 7/WT.xlsx
- Supplementary Data 7/WT_passage.xlsx
- Supplementary Data 7/integration_OD_experiment1.xlsx
- Supplementary Data 7/integration_OD_experiment2.xlsx
- Supplementary Data 7/rplS.xlsx
- Supplementary Data 7/rpoS.xlsx
- Supplementary Data 7/rpsB.xlsx
- Supplementary Data 7/prism/
- Supplementary Data 7/prism/WT_growthandsignal.pzfx
- Supplementary Data 7/prism/WT_passages.pzfx
- Supplementary Data 7/prism/deltawzi_passages.pzfx
- Supplementary Data 7/prism/integration_growthcurves.pzfx
- Supplementary Data 7/prism/rplS_growthandsignal.pzfx
- Supplementary Data 7/prism/rpoS-mScarlet I_passages.pzfx
- Supplementary Data 7/prism/rpoS_growthandsignal.pzfx
- Supplementary Data 7/prism/rpsB_growthandsignal.pzfx
- Supplementary Data 7/prism/wzi (C66A)_passages.pzfx
