# Supplementary material for: RECKLEEN is a lambda Red/CRISPR-Cas9 based single plasmid platform for enhanced genome editing in Klebsiella pneumoniae
Source: Commun Biol. 2025 Oct 30;8:1509. doi: 10.1038/s42003-025-08934-8 (PMC12575629; doi:10.1038/s42003-025-08934-8)
Supplement: Supplementary file 9 — Supplementary Data 7 [file 42003_2025_8934_MOESM9_ESM.zip › Supplementary Data 7/WT_passage.xlsx]

## Sheet: OD600_1stpassage
time (h)	blank1	blank2	blank3	WT_1st	WT_1st	WT_1st	Δwzi_1st	Δwzi_1st	Δwzi_1st	wzi_P_1st	wzi_P_1st	wzi_P_1st	rpoS_mscarlet_1st	rpoS_mscarlet_1st	rpoS_mscarlet_1st	normalization-blank	time (h)	WT_1st	WT_1st	WT_1st	Δwzi_1st	Δwzi_1st	Δwzi_1st	wzi_P_1st	wzi_P_1st	wzi_P_1st	rpoS_mscarlet_1st	rpoS_mscarlet_1st	rpoS_mscarlet_1st
0	0.0928	0.0932	0.0932	0.1075	0.1023	0.111	0.1153	0.1146	0.12	0.1089	0.1086	0.1134	0.1098	0.1075	0.1064		0	0.0147	0.0091	0.0178	0.0225	0.0214	0.0268	0.0161	0.0154	0.0202	0.017	0.0143	0.0132
0.0999444	0.0933	0.0932	0.0934	0.111	0.103	0.114	0.1144	0.1122	0.1165	0.1102	0.1118	0.1147	0.1096	0.1079	0.1077		0.0999444	0.0177	0.0098	0.0206	0.0211	0.019	0.0231	0.0169	0.0186	0.0213	0.0163	0.0147	0.0143
0.199944	0.0926	0.0933	0.093	0.1112	0.1028	0.1139	0.1139	0.1125	0.1157	0.1098	0.1112	0.1145	0.1096	0.1079	0.1075		0.199944	0.0186	0.0095	0.0209	0.0213	0.0192	0.0227	0.0172	0.0179	0.0215	0.017	0.0146	0.0145
0.299944	0.0928	0.0933	0.0934	0.1118	0.1034	0.1146	0.1148	0.1134	0.1161	0.1107	0.1125	0.1151	0.1104	0.1078	0.108		0.299944	0.019	0.0101	0.0212	0.022	0.0201	0.0227	0.0179	0.0192	0.0217	0.0176	0.0145	0.0146
0.399972	0.0928	0.0933	0.0935	0.1121	0.1039	0.1153	0.1155	0.1134	0.117	0.111	0.1126	0.1159	0.1111	0.1072	0.1083		0.399972	0.0193	0.0106	0.0218	0.0227	0.0201	0.0235	0.0182	0.0193	0.0224	0.0183	0.0139	0.0148
0.499972	0.0932	0.0932	0.0932	0.1139	0.1044	0.1164	0.1168	0.1143	0.1183	0.1123	0.1129	0.1165	0.1102	0.1078	0.1091		0.499972	0.0207	0.0112	0.0232	0.0236	0.0211	0.0251	0.0191	0.0197	0.0233	0.017	0.0146	0.0159
0.6	0.0929	0.093	0.0931	0.1153	0.1057	0.1179	0.1187	0.1155	0.1198	0.1129	0.1209	0.1167	0.1122	0.1096	0.1103		0.6	0.0224	0.0127	0.0248	0.0258	0.0225	0.0267	0.02	0.0279	0.0236	0.0193	0.0166	0.0172
0.7	0.0931	0.0932	0.0934	0.1179	0.1065	0.1204	0.121	0.1175	0.1215	0.1128	0.1227	0.1178	0.1128	0.1105	0.1112		0.7	0.0248	0.0133	0.027	0.0279	0.0243	0.0281	0.0197	0.0295	0.0244	0.0197	0.0173	0.0178
0.8	0.0926	0.0931	0.0931	0.1329	0.1074	0.1236	0.124	0.1201	0.1242	0.1145	0.1247	0.1193	0.1159	0.1129	0.1127		0.8	0.0403	0.0143	0.0305	0.0314	0.027	0.0311	0.0219	0.0316	0.0262	0.0233	0.0198	0.0196
0.900028	0.0926	0.093	0.0932	0.1363	0.1095	0.1276	0.1274	0.1221	0.1268	0.1161	0.1288	0.1212	0.116	0.1146	0.115		0.900028	0.0437	0.0165	0.0344	0.0348	0.0291	0.0336	0.0235	0.0358	0.028	0.0234	0.0216	0.0218
1.00003	0.0931	0.0928	0.0931	0.1306	0.1119	0.1302	0.1314	0.1252	0.131	0.1189	0.1332	0.1237	0.119	0.1184	0.1172		1.00003	0.0375	0.0191	0.0371	0.0383	0.0324	0.0379	0.0258	0.0404	0.0306	0.0259	0.0256	0.0241
1.10006	0.0927	0.0931	0.0931	0.1412	0.1143	0.1353	0.1366	0.1301	0.1354	0.1225	0.138	0.1282	0.1209	0.1211	0.1205		1.10006	0.0485	0.0212	0.0422	0.0439	0.037	0.0423	0.0298	0.0449	0.0351	0.0282	0.028	0.0274
1.20006	0.0926	0.0932	0.093	0.1369	0.1174	0.1404	0.1423	0.1346	0.1405	0.1257	0.1437	0.132	0.1237	0.1268	0.124		1.20006	0.0443	0.0242	0.0474	0.0497	0.0414	0.0475	0.0331	0.0505	0.039	0.0311	0.0336	0.031
1.30006	0.093	0.0932	0.093	0.1463	0.1224	0.148	0.1496	0.1408	0.1481	0.1306	0.151	0.1383	0.1291	0.1326	0.1293		1.30006	0.0533	0.0292	0.055	0.0566	0.0476	0.0551	0.0376	0.0578	0.0453	0.0361	0.0394	0.0363
1.40008	0.0926	0.0932	0.0935	0.1521	0.1272	0.1543	0.1585	0.1496	0.1564	0.1368	0.1591	0.1455	0.1338	0.1597	0.1348		1.40008	0.0595	0.034	0.0608	0.0659	0.0564	0.0629	0.0442	0.0659	0.052	0.0412	0.0665	0.0413
1.50008	0.0922	0.0924	0.093	0.1595	0.1333	0.164	0.1674	0.1582	0.1661	0.1437	0.169	0.153	0.1424	0.1417	0.1984		1.50008	0.0673	0.0409	0.071	0.0752	0.0658	0.0731	0.0515	0.0766	0.06	0.0502	0.0493	0.1054
1.60011	0.0928	0.0933	0.0933	0.1704	0.1434	0.1758	0.1816	0.1705	0.1791	0.1526	0.1803	0.1636	0.1498	0.1515	0.1519		1.60011	0.0776	0.0501	0.0825	0.0888	0.0772	0.0858	0.0598	0.087	0.0703	0.057	0.0582	0.0586
1.70011	0.0928	0.093	0.093	0.1822	0.1501	0.1871	0.1955	0.1826	0.1932	0.1669	0.1921	0.1749	0.1615	0.1605	0.16		1.70011	0.0894	0.0571	0.0941	0.1027	0.0896	0.1002	0.0741	0.0991	0.0819	0.0687	0.0675	0.067
1.80014	0.0927	0.093	0.0931	0.1953	0.162	0.2016	0.2526	0.1984	0.2053	0.1802	0.2091	0.1889	0.1723	0.1726	0.1854		1.80014	0.1026	0.069	0.1085	0.1599	0.1054	0.1122	0.0875	0.1161	0.0958	0.0796	0.0796	0.0923
1.90014	0.093	0.0933	0.0934	0.2301	0.1737	0.2179	0.2589	0.2123	0.2248	0.196	0.2259	0.2064	0.1861	0.1868	0.2028		1.90014	0.1371	0.0804	0.1245	0.1659	0.119	0.1314	0.103	0.1326	0.113	0.0931	0.0935	0.1094
2.00014	0.0927	0.0933	0.0932	0.2486	0.213	0.2366	0.2471	0.2288	0.2465	0.2119	0.2434	0.2238	0.2033	0.2027	0.2021		2.00014	0.1559	0.1197	0.1434	0.1544	0.1355	0.1533	0.1192	0.1501	0.1306	0.1106	0.1094	0.1089
2.10017	0.0931	0.0931	0.0935	0.265	0.2047	0.2557	0.2684	0.2532	0.2647	0.2283	0.2641	0.2461	0.2177	0.2196	0.2198		2.10017	0.1719	0.1116	0.1622	0.1753	0.1601	0.1712	0.1352	0.171	0.1526	0.1246	0.1265	0.1263
2.20017	0.0927	0.0932	0.0928	0.2851	0.2333	0.2781	0.2938	0.2728	0.285	0.2519	0.2867	0.2691	0.2385	0.2386	0.2401		2.20017	0.1924	0.1401	0.1853	0.2011	0.1796	0.1922	0.1592	0.1935	0.1763	0.1458	0.1454	0.1473
2.30019	0.0928	0.0929	0.0936	0.308	0.2545	0.3109	0.315	0.2974	0.3146	0.2737	0.3069	0.2921	0.2578	0.2601	0.2607		2.30019	0.2152	0.1616	0.2173	0.2222	0.2045	0.221	0.1809	0.214	0.1985	0.165	0.1672	0.1671
2.40019	0.0928	0.0933	0.0931	0.3305	0.2761	0.3518	0.3442	0.3235	0.3427	0.295	0.3301	0.3184	0.2814	0.2832	0.2856		2.40019	0.2377	0.1828	0.2587	0.2514	0.2302	0.2496	0.2022	0.2368	0.2253	0.1886	0.1899	0.1925
2.50019	0.0934	0.0934	0.0941	0.3515	0.2975	0.3487	0.3683	0.349	0.3667	0.3158	0.3495	0.3454	0.3041	0.3045	0.3098		2.50019	0.2581	0.2041	0.2546	0.2749	0.2556	0.2726	0.2224	0.2561	0.2513	0.2107	0.2111	0.2157
2.60022	0.0927	0.0931	0.0936	0.3737	0.3207	0.3768	0.3929	0.3765	0.3924	0.3387	0.375	0.3692	0.3278	0.328	0.3336		2.60022	0.281	0.2276	0.2832	0.3002	0.2834	0.2988	0.246	0.2819	0.2756	0.2351	0.2349	0.24
2.70022	0.0926	0.0931	0.0933	0.3941	0.3436	0.4061	0.4184	0.4044	0.422	0.3604	0.4009	0.3891	0.356	0.3521	0.3584		2.70022	0.3015	0.2505	0.3128	0.3258	0.3113	0.3287	0.2678	0.3078	0.2958	0.2634	0.259	0.2651
2.80025	0.0928	0.0932	0.0934	0.4209	0.3709	0.4373	0.4469	0.4341	0.4512	0.3813	0.4248	0.4186	0.3841	0.3768	0.3853		2.80025	0.3281	0.2777	0.3439	0.3541	0.3409	0.3578	0.2885	0.3316	0.3252	0.2913	0.2836	0.2919
2.90025	0.0926	0.0931	0.0932	0.4439	0.3935	0.4632	0.4729	0.4639	0.4806	0.408	0.4494	0.4414	0.4109	0.4081	0.4123		2.90025	0.3513	0.3004	0.37	0.3803	0.3708	0.3874	0.3154	0.3563	0.3482	0.3183	0.315	0.3191
3.00025	0.0925	0.0931	0.0932	0.466	0.4236	0.4896	0.4958	0.49	0.5067	0.4293	0.4727	0.4609	0.4335	0.4337	0.4369		3.00025	0.3735	0.3305	0.3964	0.4033	0.3969	0.4135	0.3368	0.3796	0.3677	0.341	0.3406	0.3437
3.10028	0.093	0.0931	0.0933	0.4915	0.4494	0.5171	0.5239	0.5172	0.5336	0.4513	0.495	0.4889	0.4635	0.4612	0.4598		3.10028	0.3985	0.3563	0.4238	0.4309	0.4241	0.4403	0.3583	0.4019	0.3956	0.3705	0.3681	0.3665
3.20028	0.0929	0.0932	0.0932	0.5151	0.4781	0.5448	0.5496	0.5432	0.5578	0.4725	0.5158	0.5094	0.4937	0.4924	0.4931		3.20028	0.4222	0.3849	0.4516	0.4567	0.45	0.4646	0.3796	0.4226	0.4162	0.4008	0.3992	0.3999
3.30031	0.0928	0.0932	0.0934	0.5383	0.5048	0.5701	0.5718	0.5627	0.5786	0.4947	0.5336	0.5283	0.5216	0.5209	0.5168		3.30031	0.4455	0.4116	0.4767	0.479	0.4695	0.4852	0.4019	0.4404	0.4349	0.4288	0.4277	0.4234
3.40031	0.0925	0.093	0.0934	0.5527	0.5246	0.5905	0.5871	0.5767	0.5946	0.5147	0.5501	0.542	0.5426	0.5405	0.5343		3.40031	0.4602	0.4316	0.4971	0.4946	0.4837	0.5012	0.4222	0.4571	0.4486	0.4501	0.4475	0.4409
3.50031	0.0925	0.0928	0.0931	0.5687	0.5459	0.6088	0.6074	0.5944	0.6126	0.5348	0.5648	0.5607	0.5658	0.5658	0.5578		3.50031	0.4762	0.4531	0.5157	0.5149	0.5016	0.5195	0.4423	0.472	0.4676	0.4733	0.473	0.4647
3.60033	0.0929	0.0935	0.0933	0.5855	0.5641	0.6245	0.6232	0.6094	0.6281	0.5559	0.5797	0.5779	0.5844	0.584	0.5751		3.60033	0.4926	0.4706	0.5312	0.5303	0.5159	0.5348	0.463	0.4862	0.4846	0.4915	0.4905	0.4818
3.70033	0.0925	0.0936	0.0933	0.6022	0.5827	0.6413	0.6419	0.6241	0.6438	0.5775	0.5969	0.5934	0.6032	0.6018	0.5965		3.70033	0.5097	0.4891	0.548	0.5494	0.5305	0.5505	0.485	0.5033	0.5001	0.5107	0.5082	0.5032
3.80033	0.0927	0.0932	0.0932	0.6191	0.601	0.6576	0.6569	0.6371	0.658	0.595	0.613	0.6099	0.6167	0.6185	0.6192		3.80033	0.5264	0.5078	0.5644	0.5642	0.5439	0.5648	0.5023	0.5198	0.5167	0.524	0.5253	0.526
3.90036	0.0928	0.0935	0.0933	0.6364	0.6187	0.673	0.6733	0.6514	0.6736	0.6131	0.629	0.6269	0.6322	0.6356	0.6399		3.90036	0.5436	0.5252	0.5797	0.5805	0.5579	0.5803	0.5203	0.5355	0.5336	0.5394	0.5421	0.5466
4.00036	0.0928	0.0931	0.0934	0.6532	0.6334	0.6852	0.684	0.6637	0.6836	0.6282	0.641	0.6408	0.6459	0.6483	0.6541		4.00036	0.5604	0.5403	0.5918	0.5912	0.5706	0.5902	0.5354	0.5479	0.5474	0.5531	0.5552	0.5607
4.10039	0.0932	0.0932	0.0935	0.6659	0.6516	0.7007	0.6996	0.6787	0.6984	0.646	0.6605	0.657	0.6627	0.6663	0.6748		4.10039	0.5727	0.5584	0.6072	0.6064	0.5855	0.6049	0.5528	0.5673	0.5635	0.5695	0.5731	0.5813
4.20039	0.0929	0.0932	0.0934	0.6803	0.6654	0.715	0.7102	0.6903	0.7084	0.6615	0.673	0.6693	0.6747	0.6797	0.6889		4.20039	0.5874	0.5722	0.6216	0.6173	0.5971	0.615	0.5686	0.5798	0.5759	0.5818	0.5865	0.5955
4.30042	0.0929	0.0931	0.0933	0.6922	0.6761	0.725	0.7207	0.7017	0.7183	0.6712	0.6844	0.6832	0.6885	0.6914	0.7005		4.30042	0.5993	0.583	0.6317	0.6278	0.6086	0.625	0.5783	0.5913	0.5899	0.5956	0.5983	0.6072
4.40042	0.093	0.093	0.0929	0.7033	0.6886	0.7358	0.7313	0.7102	0.7284	0.684	0.6967	0.6925	0.698	0.705	0.7155		4.40042	0.6103	0.5956	0.6429	0.6383	0.6172	0.6355	0.591	0.6037	0.5996	0.605	0.612	0.6226
4.50042	0.0931	0.0929	0.0932	0.7141	0.6975	0.7461	0.7418	0.7218	0.7387	0.6977	0.7107	0.7062	0.7101	0.7159	0.7284		4.50042	0.621	0.6046	0.6529	0.6487	0.6289	0.6455	0.6046	0.6178	0.613	0.617	0.623	0.6352
4.60044	0.0926	0.0933	0.0931	0.727	0.7141	0.758	0.7539	0.7353	0.7525	0.7088	0.7233	0.7203	0.7234	0.7303	0.7405		4.60044	0.6344	0.6208	0.6649	0.6613	0.642	0.6594	0.6162	0.63	0.6272	0.6308	0.637	0.6474
4.70044	0.0929	0.0931	0.0931	0.7402	0.7252	0.7694	0.7636	0.7444	0.7615	0.7215	0.7355	0.7334	0.7343	0.741	0.7545		4.70044	0.6473	0.6321	0.6763	0.6707	0.6513	0.6684	0.6286	0.6424	0.6403	0.6414	0.6479	0.6614
4.80047	0.0931	0.0931	0.0935	0.7491	0.7344	0.7752	0.7737	0.7537	0.7712	0.7351	0.7471	0.7427	0.7442	0.7504	0.7629		4.80047	0.656	0.6413	0.6817	0.6806	0.6606	0.6777	0.642	0.654	0.6492	0.6511	0.6573	0.6694
4.90047	0.0927	0.0929	0.0934	0.7587	0.7456	0.7852	0.7832	0.7647	0.7807	0.7429	0.7597	0.7531	0.7562	0.761	0.7733		4.90047	0.666	0.6527	0.6918	0.6905	0.6718	0.6873	0.6502	0.6668	0.6597	0.6635	0.6681	0.6799
5.00047	0.0931	0.0934	0.0935	0.7713	0.7603	0.7976	0.7949	0.7764	0.7923	0.7529	0.7714	0.765	0.767	0.7766	0.7871		5.00047	0.6782	0.6669	0.7041	0.7018	0.683	0.6988	0.6598	0.678	0.6715	0.6739	0.6832	0.6936
5.1005	0.093	0.093	0.0933	0.7799	0.7665	0.8052	0.803	0.7849	0.8016	0.7651	0.7804	0.7759	0.7759	0.7859	0.7967		5.1005	0.6869	0.6735	0.7119	0.71	0.6919	0.7083	0.6721	0.6874	0.6826	0.6829	0.6929	0.7034
5.2005	0.0927	0.093	0.0932	0.7891	0.774	0.8135	0.8132	0.7938	0.8074	0.779	0.7903	0.7852	0.7874	0.7967	0.8057		5.2005	0.6964	0.681	0.7203	0.7205	0.7008	0.7142	0.6863	0.6973	0.692	0.6947	0.7037	0.7125
5.30053	0.0931	0.0927	0.0932	0.7984	0.7846	0.822	0.821	0.8025	0.8165	0.7887	0.8005	0.794	0.7949	0.8035	0.8138		5.30053	0.7053	0.6919	0.7288	0.7279	0.7098	0.7233	0.6956	0.7078	0.7008	0.7018	0.7108	0.7206
5.40053	0.0923	0.0927	0.0929	0.8079	0.7929	0.8317	0.8291	0.8129	0.8229	0.7994	0.8099	0.8035	0.8049	0.8089	0.8226		5.40053	0.7156	0.7002	0.7388	0.7368	0.7202	0.73	0.7071	0.7172	0.7106	0.7126	0.7162	0.7297
5.50053	0.093	0.0929	0.0932	0.8191	0.8033	0.8397	0.8382	0.8236	0.8322	0.8101	0.8186	0.8156	0.8146	0.8177	0.8333		5.50053	0.7261	0.7104	0.7465	0.7452	0.7307	0.739	0.7171	0.7257	0.7224	0.7216	0.7248	0.7401
5.60056	0.0922	0.093	0.0929	0.8282	0.8122	0.8487	0.8477	0.8306	0.8412	0.8206	0.8295	0.8243	0.8238	0.8241	0.8443		5.60056	0.736	0.7192	0.7558	0.7555	0.7376	0.7483	0.7284	0.7365	0.7314	0.7316	0.7311	0.7514
5.70056	0.0929	0.0932	0.0935	0.8364	0.8208	0.8573	0.8574	0.8444	0.8548	0.8348	0.8464	0.8345	0.834	0.8322	0.8519		5.70056	0.7435	0.7276	0.7638	0.7645	0.7512	0.7613	0.7419	0.7532	0.741	0.7411	0.739	0.7584
5.80058	0.0929	0.0933	0.0937	0.8457	0.8315	0.8689	0.8697	0.8592	0.8694	0.8449	0.8546	0.851	0.8429	0.841	0.8613		5.80058	0.7528	0.7382	0.7752	0.7768	0.7659	0.7757	0.752	0.7613	0.7573	0.75	0.7477	0.7676
5.90058	0.0933	0.0932	0.0934	0.8533	0.8392	0.8831	0.8806	0.8669	0.877	0.8523	0.8648	0.8625	0.854	0.8531	0.8712		5.90058	0.76	0.746	0.7897	0.7873	0.7737	0.7836	0.759	0.7716	0.7691	0.7607	0.7599	0.7778
6.00061	0.093	0.0929	0.093	0.8673	0.8523	0.8912	0.8896	0.8747	0.8858	0.8615	0.8703	0.8707	0.8691	0.8667	0.882		6.00061	0.7743	0.7594	0.7982	0.7966	0.7818	0.7928	0.7685	0.7774	0.7777	0.7761	0.7738	0.789
6.10061	0.0929	0.0928	0.0931	0.8787	0.8643	0.8982	0.8971	0.8816	0.8924	0.8697	0.8777	0.8775	0.8786	0.8759	0.8949		6.10061	0.7858	0.7715	0.8051	0.8042	0.7888	0.7993	0.7768	0.7849	0.7844	0.7857	0.7831	0.8018
6.20061	0.0926	0.0928	0.0932	0.8879	0.8737	0.9065	0.9052	0.8911	0.8999	0.8781	0.8852	0.8851	0.8869	0.885	0.9037		6.20061	0.7953	0.7809	0.8133	0.8126	0.7983	0.8067	0.7855	0.7924	0.7919	0.7943	0.7922	0.8105
6.30064	0.0931	0.0933	0.0933	0.8939	0.8787	0.9131	0.9118	0.8971	0.9068	0.8862	0.8932	0.8923	0.8937	0.8921	0.9101		6.30064	0.8008	0.7854	0.8198	0.8187	0.8038	0.8135	0.7931	0.7999	0.799	0.8006	0.7988	0.8168
6.40064	0.0927	0.0929	0.0931	0.9037	0.8888	0.9205	0.9195	0.9043	0.9147	0.8928	0.8992	0.9006	0.9005	0.897	0.9187		6.40064	0.811	0.7959	0.8274	0.8268	0.8114	0.8216	0.8001	0.8063	0.8075	0.8078	0.8041	0.8256
6.50064	0.0927	0.0927	0.0932	0.9097	0.894	0.9275	0.926	0.9116	0.9198	0.9009	0.9078	0.9093	0.9093	0.9041	0.924		6.50064	0.817	0.8013	0.8343	0.8333	0.8189	0.8266	0.8082	0.8151	0.8161	0.8166	0.8114	0.8308
6.60067	0.0931	0.0931	0.0932	0.9165	0.9011	0.9334	0.931	0.9178	0.9264	0.9083	0.9116	0.9158	0.9166	0.9079	0.9306		6.60067	0.8234	0.808	0.8402	0.8379	0.8247	0.8332	0.8152	0.8185	0.8226	0.8235	0.8148	0.8374
6.70067	0.0929	0.0931	0.0934	0.9223	0.9072	0.9388	0.9364	0.9264	0.9324	0.9152	0.9197	0.9211	0.9212	0.9117	0.9373		6.70067	0.8294	0.8141	0.8454	0.8435	0.8333	0.839	0.8223	0.8266	0.8277	0.8283	0.8186	0.8439
6.80069	0.0927	0.0935	0.0932	0.9288	0.9149	0.9456	0.9425	0.929	0.9398	0.9216	0.9257	0.9284	0.9261	0.9233	0.943		6.80069	0.8361	0.8214	0.8524	0.8498	0.8355	0.8466	0.8289	0.8322	0.8352	0.8334	0.8298	0.8498
6.90069	0.0932	0.0929	0.093	0.9354	0.9213	0.9512	0.9495	0.936	0.9442	0.9277	0.9318	0.9346	0.9335	0.9257	0.9488		6.90069	0.8422	0.8284	0.8582	0.8563	0.8431	0.8512	0.8345	0.8389	0.8416	0.8403	0.8328	0.8558
7.00069	0.0925	0.0933	0.0932	0.9416	0.9276	0.9563	0.9556	0.9402	0.9516	0.9342	0.9365	0.9424	0.934	0.9348	0.9524		7.00069	0.8491	0.8343	0.8631	0.8631	0.8469	0.8584	0.8417	0.8432	0.8492	0.8415	0.8415	0.8592
7.10072	0.0926	0.0932	0.0934	0.945	0.9312	0.9607	0.9597	0.9468	0.9562	0.9396	0.9436	0.9485	0.9443	0.9393	0.9577		7.10072	0.8524	0.838	0.8673	0.8671	0.8536	0.8628	0.847	0.8504	0.8551	0.8517	0.8461	0.8643
7.20072	0.0935	0.0936	0.0938	0.9552	0.9421	0.969	0.9673	0.9548	0.963	0.9445	0.9538	0.9551	0.9512	0.9467	0.9663		7.20072	0.8617	0.8485	0.8752	0.8738	0.8612	0.8692	0.851	0.8602	0.8613	0.8577	0.8531	0.8725
7.30075	0.093	0.0931	0.0936	0.9623	0.9483	0.9754	0.9725	0.9606	0.9687	0.9527	0.9567	0.9614	0.957	0.9518	0.9713		7.30075	0.8693	0.8552	0.8818	0.8795	0.8675	0.8751	0.8597	0.8636	0.8678	0.864	0.8587	0.8777
7.40075	0.0931	0.0932	0.0935	0.9677	0.9552	0.9812	0.977	0.9658	0.9732	0.9591	0.9641	0.967	0.963	0.9566	0.9767		7.40075	0.8746	0.862	0.8877	0.8839	0.8726	0.8797	0.866	0.8709	0.8735	0.8699	0.8634	0.8832
7.50078	0.0931	0.0934	0.0933	0.9733	0.9594	0.9864	0.982	0.9704	0.9784	0.964	0.9679	0.9732	0.9684	0.9625	0.9806		7.50078	0.8802	0.866	0.8931	0.8889	0.877	0.8851	0.8709	0.8745	0.8799	0.8753	0.8691	0.8873
7.60078	0.0926	0.0937	0.0932	0.9791	0.9656	0.9911	0.9876	0.9743	0.9834	0.9677	0.9728	0.9768	0.9737	0.9672	0.9846		7.60078	0.8865	0.8719	0.8979	0.895	0.8806	0.8902	0.8751	0.8791	0.8836	0.8811	0.8735	0.8914
7.70078	0.0929	0.0931	0.0933	0.9865	0.973	0.9976	0.9931	0.9807	0.9886	0.9718	0.979	0.9836	0.981	0.9771	0.9948		7.70078	0.8936	0.8799	0.9043	0.9002	0.8876	0.8953	0.8789	0.8859	0.8903	0.8881	0.884	0.9015
7.80081	0.0927	0.0934	0.0934	0.9903	0.9775	1.0008	0.9958	0.9846	0.9904	0.9763	0.9816	0.9872	0.9858	0.9793	0.9974		7.80081	0.8976	0.8841	0.9074	0.9031	0.8912	0.897	0.8836	0.8882	0.8938	0.8931	0.8859	0.904
7.90081	0.0926	0.0933	0.0932	0.9963	0.9822	1.0047	1.0001	0.9878	0.9933	0.9791	0.9858	0.991	0.9887	0.9821	1.0013		7.90081	0.9037	0.8889	0.9115	0.9075	0.8945	0.9001	0.8865	0.8925	0.8978	0.8961	0.8888	0.9081
8.00083	0.0934	0.0932	0.0934	1.0009	0.9874	1.0102	1.0056	0.9911	0.9962	0.9821	0.9896	0.9947	0.9951	0.987	1.0059		8.00083	0.9075	0.8942	0.9168	0.9122	0.8979	0.9028	0.8887	0.8964	0.9013	0.9017	0.8938	0.9125
8.10083	0.0927	0.0937	0.0942	1.0048	0.992	1.0129	1.0068	0.9942	1.0026	0.9862	0.993	0.999	0.9976	0.9927	1.0109		8.10083	0.9121	0.8983	0.9187	0.9141	0.9005	0.9084	0.8935	0.8993	0.9048	0.9049	0.899	0.9167
8.20083	0.0925	0.0934	0.0932	1.0107	0.9982	1.0179	1.0115	1.0003	1.0061	0.9898	0.9988	1.0048	1.0034	0.9996	1.0171		8.20083	0.9182	0.9048	0.9247	0.919	0.9069	0.9129	0.8973	0.9054	0.9116	0.9109	0.9062	0.9239
8.30086	0.0925	0.0929	0.0932	1.0147	1.0019	1.0206	1.0135	1.0019	1.01	0.9947	1.0016	1.0064	1.0073	1.002	1.0194		8.30086	0.9222	0.909	0.9274	0.921	0.909	0.9168	0.9022	0.9087	0.9132	0.9148	0.9091	0.9262
8.40086	0.0928	0.0931	0.0933	1.0177	1.005	1.0233	1.0183	1.0061	1.0095	0.9985	1.0049	1.0092	1.0109	1.0037	1.0212		8.40086	0.9249	0.9119	0.93	0.9255	0.913	0.9162	0.9057	0.9118	0.9159	0.9181	0.9106	0.9279
8.50089	0.0931	0.0935	0.0937	1.0225	1.01	1.0267	1.0201	1.0063	1.0151	0.9994	1.0076	1.0111	1.0117	1.0083	1.0247		8.50089	0.9294	0.9165	0.933	0.927	0.9128	0.9214	0.9063	0.9141	0.9174	0.9186	0.9148	0.931
8.60089	0.0931	0.0934	0.0941	1.0257	1.0134	1.0305	1.0246	1.0109	1.0175	1.003	1.0105	1.0159	1.0185	1.0129	1.0297		8.60089	0.9326	0.92	0.9364	0.9315	0.9175	0.9234	0.9099	0.9171	0.9218	0.9254	0.9195	0.9356
8.70089	0.0931	0.0932	0.0939	1.0307	1.0196	1.0341	1.0283	1.0126	1.0184	1.0072	1.0152	1.0195	1.0198	1.0162	1.0319		8.70089	0.9376	0.9264	0.9402	0.9352	0.9194	0.9245	0.9141	0.922	0.9256	0.9267	0.923	0.938
8.80092	0.0928	0.0929	0.0934	1.0328	1.0209	1.036	1.0291	1.0152	1.0234	1.0084	1.0169	1.0229	1.024	1.0199	1.0354		8.80092	0.94	0.928	0.9426	0.9363	0.9223	0.93	0.9156	0.924	0.9295	0.9312	0.927	0.942
8.90092	0.0929	0.093	0.093	1.0377	1.0266	1.0397	1.0343	1.0191	1.0257	1.0106	1.0203	1.0255	1.0281	1.0236	1.0387		8.90092	0.9448	0.9336	0.9467	0.9414	0.9261	0.9327	0.9177	0.9273	0.9325	0.9352	0.9306	0.9457
9.00094	0.0928	0.0939	0.0935	1.041	1.0299	1.0424	1.0336	1.0218	1.0273	1.011	1.0233	1.029	1.0311	1.0268	1.0448		9.00094	0.9482	0.936	0.9489	0.9408	0.9279	0.9338	0.9182	0.9294	0.9355	0.9383	0.9329	0.9513
9.10094	0.093	0.0935	0.0938	1.0434	1.0332	1.0445	1.0382	1.0227	1.0285	1.0169	1.0223	1.0312	1.0306	1.0295	1.0443		9.10094	0.9504	0.9397	0.9507	0.9452	0.9292	0.9347	0.9239	0.9288	0.9374	0.9376	0.936	0.9505
9.20094	0.0928	0.0933	0.0937	1.0469	1.037	1.0469	1.0394	1.025	1.0309	1.015	1.0262	1.0336	1.0377	1.0328	1.049		9.20094	0.9541	0.9437	0.9532	0.9466	0.9317	0.9372	0.9222	0.9329	0.9399	0.9449	0.9395	0.9553
9.30097	0.0929	0.0936	0.0936	1.0498	1.0398	1.0481	1.0428	1.0277	1.03	1.0207	1.0275	1.0341	1.0399	1.0342	1.051		9.30097	0.9569	0.9462	0.9545	0.9499	0.9341	0.9364	0.9278	0.9339	0.9405	0.947	0.9406	0.9574
9.40097	0.0929	0.0939	0.0936	1.0537	1.0443	1.0517	1.0445	1.03	1.0349	1.02	1.0294	1.0372	1.042	1.038	1.054		9.40097	0.9608	0.9504	0.9581	0.9516	0.9361	0.9413	0.9271	0.9355	0.9436	0.9491	0.9441	0.9604
9.501	0.0929	0.0935	0.0936	1.0562	1.0464	1.0537	1.0448	1.0324	1.035	1.0211	1.0313	1.0404	1.0449	1.0408	1.0573		9.501	0.9633	0.9529	0.9601	0.9519	0.9389	0.9414	0.9282	0.9378	0.9468	0.952	0.9473	0.9637
9.601	0.0929	0.0932	0.0934	1.0591	1.0498	1.0549	1.0466	1.0318	1.0363	1.0211	1.0331	1.0416	1.0473	1.0434	1.0598		9.601	0.9662	0.9566	0.9615	0.9537	0.9386	0.9429	0.9282	0.9399	0.9482	0.9544	0.9502	0.9664
9.701	0.0925	0.0932	0.0935	1.0593	1.0518	1.0548	1.0471	1.0312	1.0388	1.0251	1.0336	1.0434	1.0503	1.0458	1.0614		9.701	0.9668	0.9586	0.9613	0.9546	0.938	0.9453	0.9326	0.9404	0.9499	0.9578	0.9526	0.9679
9.80103	0.0929	0.0934	0.094	1.0627	1.0549	1.0575	1.0497	1.0364	1.0369	1.0251	1.0363	1.0449	1.0517	1.0468	1.0625		9.80103	0.9698	0.9615	0.9635	0.9568	0.943	0.9429	0.9322	0.9429	0.9509	0.9588	0.9534	0.9685
9.90103	0.0932	0.0929	0.0932	1.0653	1.0581	1.0584	1.0489	1.037	1.0384	1.0258	1.0376	1.0431	1.055	1.05	1.0641		9.90103	0.9721	0.9652	0.9652	0.9557	0.9441	0.9452	0.9326	0.9447	0.9499	0.9618	0.9571	0.9709
10.0011	0.0928	0.0932	0.0938	1.0678	1.0614	1.0602	1.052	1.0393	1.0404	1.0285	1.0379	1.0488	1.0568	1.0527	1.0667		10.0011	0.975	0.9682	0.9664	0.9592	0.9461	0.9466	0.9357	0.9447	0.955	0.964	0.9595	0.9729
10.1011	0.0924	0.0931	0.0935	1.0694	1.063	1.0598	1.0532	1.0375	1.0393	1.0279	1.0394	1.0496	1.0589	1.0544	1.0704		10.1011	0.977	0.9699	0.9663	0.9608	0.9444	0.9458	0.9355	0.9463	0.9561	0.9665	0.9613	0.9769
10.2011	0.0925	0.0932	0.0938	1.071	1.0654	1.0618	1.0535	1.0392	1.0438	1.0282	1.0395	1.0507	1.0607	1.0582	1.0715		10.2011	0.9785	0.9722	0.968	0.961	0.946	0.95	0.9357	0.9463	0.9569	0.9682	0.965	0.9777
10.3011	0.093	0.0934	0.0931	1.0735	1.0692	1.0627	1.0539	1.0408	1.0411	1.0274	1.0425	1.0518	1.0628	1.0564	1.073		10.3011	0.9805	0.9758	0.9696	0.9609	0.9474	0.948	0.9344	0.9491	0.9587	0.9698	0.963	0.9799
10.4011	0.0926	0.0929	0.0932	1.0759	1.0714	1.0634	1.0569	1.0393	1.042	1.0293	1.0427	1.0531	1.0643	1.0593	1.0751		10.4011	0.9833	0.9785	0.9702	0.9643	0.9464	0.9488	0.9367	0.9498	0.9599	0.9717	0.9664	0.9819
10.5011	0.0929	0.0931	0.0936	1.079	1.0751	1.0653	1.0576	1.0416	1.0439	1.0312	1.0441	1.0546	1.0689	1.064	1.0806		10.5011	0.9861	0.982	0.9717	0.9647	0.9485	0.9503	0.9383	0.951	0.961	0.976	0.9709	0.987
10.6011	0.0932	0.0936	0.094	1.0819	1.0766	1.066	1.0582	1.0424	1.0427	1.0317	1.0444	1.0563	1.071	1.0646	1.0828		10.6011	0.9887	0.983	0.972	0.965	0.9488	0.9487	0.9385	0.9508	0.9623	0.9778	0.971	0.9888
10.7011	0.0926	0.0928	0.0936	1.0809	1.0785	1.065	1.0574	1.0419	1.0424	1.031	1.0431	1.0562	1.0694	1.0661	1.0802		10.7011	0.9883	0.9857	0.9714	0.9648	0.9491	0.9488	0.9384	0.9503	0.9626	0.9768	0.9733	0.9866
10.8011	0.0926	0.0935	0.0942	1.0849	1.0822	1.0674	1.0608	1.0441	1.0453	1.0308	1.0445	1.0594	1.0732	1.0689	1.085		10.8011	0.9923	0.9887	0.9732	0.9682	0.9506	0.9511	0.9382	0.951	0.9652	0.9806	0.9754	0.9908
10.9011	0.0937	0.0938	0.0938	1.0872	1.0852	1.0696	1.0617	1.0449	1.0471	1.0304	1.0474	1.0628	1.0763	1.0712	1.0899		10.9011	0.9935	0.9914	0.9758	0.968	0.9511	0.9533	0.9367	0.9536	0.969	0.9826	0.9774	0.9961
11.0011	0.0928	0.0933	0.0935	1.089	1.0886	1.0702	1.0639	1.0458	1.0471	1.0298	1.0476	1.0641	1.0776	1.0724	1.0918		11.0011	0.9962	0.9953	0.9767	0.9711	0.9525	0.9536	0.937	0.9543	0.9706	0.9848	0.9791	0.9983
11.1012	0.093	0.0936	0.0939	1.0913	1.09	1.0714	1.0635	1.0457	1.0461	1.0316	1.0472	1.0649	1.0803	1.0745	1.0929		11.1012	0.9983	0.9964	0.9775	0.9705	0.9521	0.9522	0.9386	0.9536	0.971	0.9873	0.9809	0.999
11.2012	0.0927	0.0932	0.0937	1.0888	1.09	1.0671	1.0614	1.0418	1.0455	1.0324	1.0447	1.063	1.0782	1.0735	1.09		11.2012	0.9961	0.9968	0.9734	0.9687	0.9486	0.9518	0.9397	0.9515	0.9693	0.9855	0.9803	0.9963
11.3012	0.0932	0.0933	0.0937	1.0909	1.0924	1.0689	1.0622	1.0436	1.0441	1.0295	1.0463	1.0655	1.08	1.0748	1.092		11.3012	0.9977	0.9991	0.9752	0.969	0.9503	0.9504	0.9363	0.953	0.9718	0.9868	0.9815	0.9983
11.4012	0.0925	0.0928	0.0933	1.0919	1.0934	1.0674	1.06	1.0423	1.0425	1.0289	1.0445	1.063	1.0817	1.0761	1.0923		11.4012	0.9994	1.0006	0.9741	0.9675	0.9495	0.9492	0.9364	0.9517	0.9697	0.9892	0.9833	0.999
11.5012	0.093	0.094	0.094	1.0945	1.0961	1.0695	1.0608	1.0423	1.0442	1.0297	1.0452	1.0647	1.0845	1.0785	1.0944		11.5012	1.0015	1.0021	0.9755	0.9678	0.9483	0.9502	0.9367	0.9512	0.9707	0.9915	0.9845	1.0004
11.6012	0.0932	0.0939	0.094	1.0932	1.0942	1.0684	1.0597	1.0406	1.0408	1.0268	1.0444	1.0629	1.0851	1.0776	1.0949		11.6012	1	1.0003	0.9744	0.9665	0.9467	0.9468	0.9336	0.9505	0.9689	0.9919	0.9837	1.0009
11.7012	0.093	0.0933	0.0935	1.0951	1.0969	1.0685	1.0585	1.0416	1.0412	1.0273	1.0447	1.0628	1.0858	1.0785	1.0984		11.7012	1.0021	1.0036	0.975	0.9655	0.9483	0.9477	0.9343	0.9514	0.9693	0.9928	0.9852	1.0049
11.8013	0.0934	0.0939	0.094	1.096	1.0984	1.0672	1.0584	1.0392	1.0408	1.025	1.0438	1.0628	1.0861	1.0789	1.0978		11.8013	1.0026	1.0045	0.9732	0.965	0.9453	0.9468	0.9316	0.9499	0.9688	0.9927	0.985	1.0038
11.9013	0.0929	0.0932	0.0936	1.0971	1.0997	1.0685	1.0596	1.0423	1.043	1.0262	1.0445	1.0666	1.0888	1.0813	1.0991		11.9013	1.0042	1.0065	0.9749	0.9667	0.9491	0.9494	0.9333	0.9513	0.973	0.9959	0.9881	1.0055
12.0013	0.0933	0.0936	0.094	1.0975	1.0993	1.0677	1.0578	1.0407	1.0406	1.0245	1.0443	1.0657	1.0903	1.0831	1.1004		12.0013	1.0042	1.0057	0.9737	0.9645	0.9471	0.9466	0.9312	0.9507	0.9717	0.997	0.9895	1.0064
12.1013	0.0927	0.0928	0.0934	1.0976	1.1021	1.0689	1.0577	1.0422	1.0425	1.0241	1.0441	1.0677	1.0911	1.0839	1.1026		12.1013	1.0049	1.0093	0.9755	0.965	0.9494	0.9491	0.9314	0.9513	0.9743	0.9984	0.9911	1.0092
12.2013	0.0929	0.0936	0.0939	1.0988	1.1023	1.0658	1.0562	1.0418	1.0435	1.0261	1.0441	1.0693	1.0935	1.0851	1.1029		12.2013	1.0059	1.0087	0.9719	0.9633	0.9482	0.9496	0.9332	0.9505	0.9754	1.0006	0.9915	1.009
12.3013	0.0928	0.0932	0.0938	1.0982	1.1039	1.0662	1.0563	1.0402	1.0406	1.0239	1.044	1.0687	1.0937	1.0858	1.1032		12.3013	1.0054	1.0107	0.9724	0.9635	0.947	0.9468	0.9311	0.9508	0.9749	1.0009	0.9926	1.0094
12.4013	0.0926	0.093	0.0936	1.0983	1.1027	1.0629	1.0552	1.0403	1.0383	1.0252	1.0412	1.0679	1.0929	1.086	1.1026		12.4013	1.0057	1.0097	0.9693	0.9626	0.9473	0.9447	0.9326	0.9482	0.9743	1.0003	0.993	1.009
12.5013	0.0931	0.0936	0.0937	1.0959	1.1004	1.0584	1.0525	1.0396	1.0348	1.0225	1.0414	1.0658	1.0931	1.0822	1.1003		12.5013	1.0028	1.0068	0.9647	0.9594	0.946	0.9411	0.9294	0.9478	0.9721	1	0.9886	1.0066
12.6013	0.0931	0.0935	0.0938	1.0995	1.1045	1.063	1.0552	1.0394	1.0381	1.0214	1.0418	1.068	1.0948	1.0858	1.1034		12.6013	1.0064	1.011	0.9692	0.9621	0.9459	0.9443	0.9283	0.9483	0.9742	1.0017	0.9923	1.0096
12.7014	0.0929	0.0932	0.0938	1.0997	1.1044	1.0621	1.0554	1.0386	1.0374	1.0206	1.041	1.0689	1.0952	1.0868	1.1043		12.7014	1.0068	1.0112	0.9683	0.9625	0.9454	0.9436	0.9277	0.9478	0.9751	1.0023	0.9936	1.0105
12.8014	0.0928	0.093	0.0937	1.0967	1.104	1.059	1.0513	1.0359	1.0348	1.0206	1.0399	1.0666	1.0935	1.0844	1.1022		12.8014	1.0039	1.011	0.9653	0.9585	0.9429	0.9411	0.9278	0.9469	0.9729	1.0007	0.9914	1.0085
12.9014	0.0931	0.0938	0.094	1.0987	1.1063	1.0598	1.0526	1.0369	1.0349	1.0198	1.0404	1.0675	1.0959	1.0859	1.1049		12.9014	1.0056	1.0125	0.9658	0.9595	0.9431	0.9409	0.9267	0.9466	0.9735	1.0028	0.9921	1.0109
13.0014	0.093	0.0932	0.0938	1.0997	1.1055	1.0593	1.0528	1.0356	1.0335	1.0202	1.0395	1.0668	1.0969	1.0871	1.1054		13.0014	1.0067	1.0123	0.9655	0.9598	0.9424	0.9397	0.9272	0.9463	0.973	1.0039	0.9939	1.0116
13.1014	0.0932	0.0934	0.0936	1.0975	1.1058	1.057	1.0481	1.0331	1.0309	1.0184	1.038	1.0654	1.0969	1.0882	1.1057		13.1014	1.0043	1.0124	0.9634	0.9549	0.9397	0.9373	0.9252	0.9446	0.9718	1.0037	0.9948	1.0121
13.2014	0.0931	0.0938	0.0939	1.1001	1.1065	1.0579	1.0487	1.0353	1.0326	1.0147	1.0369	1.0673	1.0983	1.0875	1.1058		13.2014	1.007	1.0127	0.964	0.9556	0.9415	0.9387	0.9216	0.9431	0.9734	1.0052	0.9937	1.0119
13.3014	0.093	0.0932	0.0939	1.0985	1.1049	1.0544	1.0489	1.0343	1.0308	1.0155	1.0359	1.0663	1.097	1.0873	1.1049		13.3014	1.0055	1.0117	0.9605	0.9559	0.9411	0.9369	0.9225	0.9427	0.9724	1.004	0.9941	1.011
13.4014	0.0933	0.0937	0.0937	1.0984	1.1072	1.0541	1.0482	1.0322	1.0305	1.0146	1.0362	1.0664	1.0989	1.0892	1.1083		13.4014	1.0051	1.0135	0.9604	0.9549	0.9385	0.9368	0.9213	0.9425	0.9727	1.0056	0.9955	1.0146
13.5014	0.0929	0.0932	0.0936	1.1001	1.1089	1.0574	1.0503	1.0336	1.03	1.0154	1.0376	1.0673	1.1013	1.0886	1.1076		13.5014	1.0072	1.0157	0.9638	0.9574	0.9404	0.9364	0.9225	0.9444	0.9737	1.0084	0.9954	1.014
13.6014	0.0927	0.0934	0.0935	1.1007	1.1092	1.057	1.0494	1.0316	1.0283	1.0128	1.0368	1.0678	1.1023	1.0893	1.1093		13.6014	1.008	1.0158	0.9635	0.9567	0.9382	0.9348	0.9201	0.9434	0.9743	1.0096	0.9959	1.0158
13.7014	0.0928	0.093	0.0932	1.0996	1.1093	1.0539	1.0461	1.0304	1.0263	1.0138	1.0349	1.0656	1.1012	1.0887	1.1079		13.7014	1.0068	1.0163	0.9607	0.9533	0.9374	0.9331	0.921	0.9419	0.9724	1.0084	0.9957	1.0147
13.8015	0.0928	0.0934	0.094	1.1008	1.1113	1.0561	1.0495	1.031	1.028	1.0114	1.0356	1.0672	1.1014	1.0903	1.11		13.8015	1.008	1.0179	0.9621	0.9567	0.9376	0.934	0.9186	0.9422	0.9732	1.0086	0.9969	1.016
13.9015	0.0928	0.0934	0.094	1.1006	1.1107	1.0538	1.0463	1.0286	1.0258	1.0095	1.0351	1.0666	1.1031	1.0914	1.1106		13.9015	1.0078	1.0173	0.9598	0.9535	0.9352	0.9318	0.9167	0.9417	0.9726	1.0103	0.998	1.0166
14.0015	0.0933	0.0939	0.0943	1.1011	1.1114	1.0534	1.0464	1.0308	1.027	1.0082	1.0351	1.0671	1.104	1.0924	1.1122		14.0015	1.0078	1.0175	0.9591	0.9531	0.9369	0.9327	0.9149	0.9412	0.9728	1.0107	0.9985	1.0179
	0.0926	0.0931	0.0938	1.1016	1.1109	1.0525	1.0463	1.0288	1.0244	1.0087	1.0353	1.0667	1.1052	1.093	1.1137			1.009	1.0178	0.9587	0.9537	0.9357	0.9306	0.9161	0.9422	0.9729	1.0126	0.9999	1.0199
	0.093	0.0934	0.094	1.0997	1.1125	1.0519	1.0455	1.0273	1.0246	1.0072	1.0334	1.066	1.105	1.0938	1.1131			1.0067	1.0191	0.9579	0.9525	0.9339	0.9306	0.9142	0.94	0.972	1.012	1.0004	1.0191
	0.094	0.0939	0.0942	1.1033	1.1139	1.0542	1.0451	1.0289	1.0254	1.0066	1.0336	1.0685	1.1072	1.095	1.1157			1.0093	1.02	0.96	0.9511	0.935	0.9312	0.9126	0.9397	0.9743	1.0132	1.0011	1.0215
	0.0926	0.0934	0.094	1.1002	1.1135	1.0524	1.0448	1.027	1.0213	1.0092	1.0334	1.0668	1.1082	1.0959	1.1155			1.0076	1.0201	0.9584	0.9522	0.9336	0.9273	0.9166	0.94	0.9728	1.0156	1.0025	1.0215
	0.093	0.0935	0.0939	1.1008	1.1124	1.0509	1.0432	1.0278	1.0213	1.006	1.0335	1.067	1.1072	1.0953	1.1151			1.0078	1.0189	0.957	0.9502	0.9343	0.9274	0.913	0.94	0.9731	1.0142	1.0018	1.0212
	0.0932	0.0936	0.0944	1.1011	1.1123	1.0491	1.0399	1.0228	1.0196	1.0031	1.03	1.0658	1.1094	1.0952	1.1148			1.0079	1.0187	0.9547	0.9467	0.9292	0.9252	0.9099	0.9364	0.9714	1.0162	1.0016	1.0204
	0.0932	0.0935	0.0941	1.1007	1.1136	1.0494	1.0409	1.0231	1.0198	1.0037	1.0289	1.066	1.1095	1.0962	1.1159			1.0075	1.0201	0.9553	0.9477	0.9296	0.9257	0.9105	0.9354	0.9719	1.0163	1.0027	1.0218
	0.093	0.0941	0.0939	1.1021	1.1145	1.0508	1.0393	1.0231	1.0188	1.0006	1.0291	1.0657	1.11	1.096	1.1173			1.0091	1.0204	0.9569	0.9463	0.929	0.9249	0.9076	0.935	0.9718	1.017	1.0019	1.0234
	0.0932	0.094	0.0939	1.1017	1.1141	1.051	1.0404	1.0232	1.0176	1.0014	1.0282	1.066	1.1115	1.0958	1.1181			1.0085	1.0201	0.9571	0.9472	0.9292	0.9237	0.9082	0.9342	0.9721	1.0183	1.0018	1.0242
	0.0932	0.0934	0.0939	1.1001	1.1139	1.046	1.0395	1.0217	1.0174	1.0031	1.027	1.0661	1.1108	1.0974	1.1179			1.0069	1.0205	0.9521	0.9463	0.9283	0.9235	0.9099	0.9336	0.9722	1.0176	1.004	1.024
	0.0933	0.0934	0.0945	1.0996	1.1127	1.0456	1.0373	1.0232	1.0165	0.9993	1.0278	1.0641	1.1113	1.0956	1.1167			1.0063	1.0193	0.9511	0.944	0.9298	0.922	0.906	0.9344	0.9696	1.018	1.0022	1.0222
	0.0933	0.0935	0.094	1.0996	1.1133	1.044	1.0377	1.0196	1.015	0.9989	1.0264	1.0645	1.113	1.0975	1.116			1.0063	1.0198	0.95	0.9444	0.9261	0.921	0.9056	0.9329	0.9705	1.0197	1.004	1.022
	0.0934	0.0935	0.094	1.0989	1.1116	1.0437	1.0381	1.0206	1.014	1.0008	1.0256	1.0631	1.113	1.0968	1.1171			1.0055	1.0181	0.9497	0.9447	0.9271	0.92	0.9074	0.9321	0.9691	1.0196	1.0033	1.0231
	0.0932	0.0936	0.0941	1.1008	1.1145	1.0458	1.0348	1.0198	1.0138	0.9994	1.0258	1.0646	1.1133	1.0976	1.1199			1.0076	1.0209	0.9517	0.9416	0.9262	0.9197	0.9062	0.9322	0.9705	1.0201	1.004	1.0258
	0.0934	0.0938	0.0936	1.1023	1.116	1.0487	1.0359	1.0216	1.0156	0.9981	1.0267	1.0658	1.1164	1.1006	1.1207			1.0089	1.0222	0.9551	0.9425	0.9278	0.922	0.9047	0.9329	0.9722	1.023	1.0068	1.0271
	0.0937	0.0937	0.0941	1.1018	1.1149	1.0452	1.0371	1.0198	1.014	0.9983	1.026	1.0651	1.1164	1.1018	1.1216			1.0081	1.0212	0.9511	0.9434	0.9261	0.9199	0.9046	0.9323	0.971	1.0227	1.0081	1.0275
	0.0932	0.0937	0.094	1.1002	1.1148	1.0421	1.0357	1.0199	1.0122	1.0004	1.0247	1.0628	1.1156	1.0991	1.1201			1.007	1.0211	0.9481	0.9425	0.9262	0.9182	0.9072	0.931	0.9688	1.0224	1.0054	1.0261
	0.0928	0.0935	0.0942	1.1013	1.1148	1.0443	1.0348	1.019	1.012	0.9975	1.0243	1.0633	1.1189	1.1019	1.1212			1.0085	1.0213	0.9501	0.942	0.9255	0.9178	0.9047	0.9308	0.9691	1.0261	1.0084	1.027
	0.0935	0.0943	0.0941	1.1009	1.1154	1.0421	1.0361	1.0199	1.0121	0.997	1.0235	1.0629	1.1163	1.1001	1.1203			1.0074	1.0211	0.948	0.9426	0.9256	0.918	0.9035	0.9292	0.9688	1.0228	1.0058	1.0262
	0.0929	0.0936	0.0939	1.1018	1.1155	1.0424	1.0345	1.0192	1.0119	0.9963	1.0228	1.0647	1.1178	1.102	1.1216			1.0089	1.0219	0.9485	0.9416	0.9256	0.918	0.9034	0.9292	0.9708	1.0249	1.0084	1.0277
	0.0933	0.0941	0.0939	1.1013	1.1143	1.0401	1.0318	1.018	1.0105	0.9977	1.0223	1.0646	1.119	1.1011	1.1211			1.008	1.0202	0.9462	0.9385	0.9239	0.9166	0.9044	0.9282	0.9707	1.0257	1.007	1.0272
	0.0932	0.0945	0.0939	1.1011	1.115	1.0391	1.0318	1.0179	1.0103	0.9957	1.0213	1.0642	1.1199	1.103	1.1209			1.0079	1.0205	0.9452	0.9386	0.9234	0.9164	0.9025	0.9268	0.9703	1.0267	1.0085	1.027
	0.0928	0.0932	0.0934	1.1008	1.1155	1.0391	1.0325	1.0171	1.0098	0.9953	1.021	1.0647	1.1215	1.1028	1.1214			1.008	1.0223	0.9457	0.9397	0.9239	0.9164	0.9025	0.9278	0.9713	1.0287	1.0096	1.028
	0.0933	0.0942	0.0945	1.1011	1.1171	1.0383	1.0322	1.019	1.012	0.9955	1.0212	1.0658	1.1234	1.1047	1.1239			1.0078	1.0229	0.9438	0.9389	0.9248	0.9175	0.9022	0.927	0.9713	1.0301	1.0105	1.0294
	0.0933	0.0937	0.094	1.1017	1.1165	1.0399	1.0314	1.0183	1.0107	0.9955	1.0215	1.0653	1.1223	1.1054	1.1228			1.0084	1.0228	0.9459	0.9381	0.9246	0.9167	0.9022	0.9278	0.9713	1.029	1.0117	1.0288
	0.093	0.0936	0.0939	1.1023	1.1168	1.0392	1.0337	1.0173	1.0107	0.9966	1.0199	1.0653	1.1237	1.1047	1.1227			1.0093	1.0232	0.9453	0.9407	0.9237	0.9168	0.9036	0.9263	0.9714	1.0307	1.0111	1.0288
	0.0941	0.0938	0.0942	1.1039	1.1205	1.04	1.0312	1.0186	1.0127	0.9944	1.0215	1.0667	1.1256	1.1079	1.1258			1.0098	1.0267	0.9458	0.9371	0.9248	0.9185	0.9003	0.9277	0.9725	1.0315	1.0141	1.0316
	0.0931	0.0937	0.0945	1.1024	1.1189	1.0371	1.0313	1.0158	1.0105	0.9957	1.0214	1.0665	1.1269	1.1072	1.1264			1.0093	1.0252	0.9426	0.9382	0.9221	0.916	0.9026	0.9277	0.972	1.0338	1.0135	1.0319
	0.093	0.094	0.0943	1.1042	1.1203	1.0397	1.0322	1.0166	1.0114	0.994	1.0228	1.0674	1.1281	1.1088	1.1265			1.0112	1.0263	0.9454	0.9392	0.9226	0.9171	0.901	0.9288	0.9731	1.0351	1.0148	1.0322
	0.0932	0.0938	0.0942	1.1031	1.1184	1.0382	1.0313	1.0155	1.0096	0.994	1.0219	1.0662	1.1282	1.109	1.1261			1.0099	1.0246	0.944	0.9381	0.9217	0.9154	0.9008	0.9281	0.972	1.035	1.0152	1.0319
	0.0933	0.0938	0.0945	1.106	1.1229	1.0426	1.0337	1.0182	1.0113	0.9915	1.0229	1.0697	1.1306	1.1115	1.1293			1.0127	1.0291	0.9481	0.9404	0.9244	0.9168	0.8982	0.9291	0.9752	1.0373	1.0177	1.0348
	0.0933	0.0933	0.0936	1.1027	1.1199	1.0391	1.0299	1.0152	1.0083	0.9915	1.0194	1.0666	1.1287	1.1105	1.1256			1.0094	1.0266	0.9455	0.9366	0.9219	0.9147	0.8982	0.9261	0.973	1.0354	1.0172	1.032
	0.093	0.0938	0.0939	1.1013	1.12	1.0353	1.0275	1.0145	1.0077	0.992	1.0204	1.0673	1.129	1.1118	1.1249			1.0083	1.0262	0.9414	0.9345	0.9207	0.9138	0.899	0.9266	0.9734	1.036	1.018	1.031
	0.0935	0.094	0.094	1.1026	1.1206	1.0388	1.0289	1.0124	1.008	0.9917	1.0206	1.0675	1.1326	1.1125	1.1276			1.0091	1.0266	0.9448	0.9354	0.9184	0.914	0.8982	0.9266	0.9735	1.0391	1.0185	1.0336
	0.0937	0.094	0.0941	1.1023	1.1227	1.0386	1.0289	1.0161	1.0092	0.9915	1.0208	1.0696	1.1317	1.1113	1.1268			1.0086	1.0287	0.9445	0.9352	0.9221	0.9151	0.8978	0.9268	0.9755	1.038	1.0173	1.0327
	0.0934	0.0938	0.0944	1.1013	1.1205	1.0352	1.0278	1.0129	1.0075	0.9897	1.0186	1.067	1.1337	1.1118	1.1256			1.0079	1.0267	0.9408	0.9344	0.9191	0.9131	0.8963	0.9248	0.9726	1.0403	1.018	1.0312
	0.0931	0.0938	0.094	1.1003	1.118	1.0336	1.0272	1.0103	1.0043	0.9885	1.0181	1.0682	1.1351	1.1138	1.1265			1.0072	1.0242	0.9396	0.9341	0.9165	0.9103	0.8954	0.9243	0.9742	1.042	1.02	1.0325
	0.0934	0.0941	0.0945	1.1006	1.1206	1.0355	1.0266	1.0118	1.0055	0.9893	1.0183	1.068	1.1368	1.1129	1.1279			1.0072	1.0265	0.941	0.9332	0.9177	0.911	0.8959	0.9242	0.9735	1.0434	1.0188	1.0334
	0.0935	0.0942	0.0942	1.0999	1.1195	1.0355	1.0257	1.013	1.0054	0.9889	1.0177	1.0689	1.1391	1.1138	1.1274			1.0064	1.0253	0.9413	0.9322	0.9188	0.9112	0.8954	0.9235	0.9747	1.0456	1.0196	1.0332
	0.0928	0.0939	0.0938	1.1007	1.1183	1.0326	1.0264	1.0104	1.0033	0.9896	1.0179	1.0701	1.1385	1.1136	1.1282			1.0079	1.0244	0.9388	0.9336	0.9165	0.9095	0.8968	0.924	0.9763	1.0457	1.0197	1.0344
	0.0934	0.0938	0.0945	1.1027	1.1206	1.0362	1.0268	1.0113	1.0045	0.9885	1.0203	1.0714	1.1406	1.1163	1.1296			1.0093	1.0268	0.9417	0.9334	0.9175	0.91	0.8951	0.9265	0.9769	1.0472	1.0225	1.0351
	0.0931	0.0936	0.0938	1.0998	1.1197	1.0347	1.0248	1.0104	1.0038	0.988	1.0174	1.0689	1.1397	1.1129	1.1263			1.0067	1.0261	0.9409	0.9317	0.9168	0.91	0.8949	0.9238	0.9751	1.0466	1.0193	1.0325
	0.0938	0.0941	0.0951	1.0992	1.1188	1.034	1.0256	1.0103	1.0036	0.989	1.0175	1.0696	1.1407	1.1132	1.1263			1.0054	1.0247	0.9389	0.9318	0.9162	0.9085	0.8952	0.9234	0.9745	1.0469	1.0191	1.0312
	0.0935	0.0941	0.0944	1.1001	1.1186	1.0337	1.0256	1.0104	1.0028	0.989	1.0167	1.0687	1.1427	1.1142	1.1272			1.0066	1.0245	0.9393	0.9321	0.9163	0.9084	0.8955	0.9226	0.9743	1.0492	1.0201	1.0328
	0.0932	0.0936	0.0933	1.1005	1.1198	1.036	1.0253	1.0117	1.004	0.9869	1.0172	1.0698	1.1432	1.1159	1.1287			1.0073	1.0262	0.9427	0.9321	0.9181	0.9107	0.8937	0.9236	0.9765	1.05	1.0223	1.0354
	0.0933	0.0937	0.0944	1.0993	1.1177	1.0353	1.0265	1.0113	1.0026	0.9876	1.0162	1.0693	1.1427	1.1155	1.1271			1.006	1.024	0.9409	0.9332	0.9176	0.9082	0.8943	0.9225	0.9749	1.0494	1.0218	1.0327
	0.0936	0.0946	0.0947	1.0997	1.1201	1.0359	1.0263	1.0112	1.0035	0.9882	1.0177	1.0706	1.1451	1.1176	1.1295			1.0061	1.0255	0.9412	0.9327	0.9166	0.9088	0.8946	0.9231	0.9759	1.0515	1.023	1.0348
	0.0936	0.094	0.0945	1.0981	1.1195	1.0342	1.0226	1.0102	1.0025	0.9836	1.0169	1.0692	1.1441	1.1155	1.1281			1.0045	1.0255	0.9397	0.929	0.9162	0.908	0.89	0.9229	0.9747	1.0505	1.0215	1.0336
	0.0936	0.0942	0.0944	1.0987	1.1171	1.0343	1.0253	1.0097	1.0021	0.9858	1.0161	1.0692	1.1443	1.1152	1.1269			1.0051	1.0229	0.9399	0.9317	0.9155	0.9077	0.8922	0.9219	0.9748	1.0507	1.021	1.0325
	0.0934	0.0938	0.094	1.099	1.1204	1.0336	1.0237	1.0102	1.0028	0.9868	1.017	1.0702	1.1476	1.1178	1.1303			1.0056	1.0266	0.9396	0.9303	0.9164	0.9088	0.8934	0.9232	0.9762	1.0542	1.024	1.0363
	0.0935	0.0944	0.0944	1.099	1.1205	1.0341	1.0248	1.0107	1.0029	0.9881	1.0186	1.0703	1.1462	1.1179	1.1291			1.0055	1.0261	0.9397	0.9313	0.9163	0.9085	0.8946	0.9242	0.9759	1.0527	1.0235	1.0347
	0.0938	0.0939	0.0939	1.0975	1.1185	1.033	1.0243	1.0094	1.0016	0.9861	1.017	1.0687	1.1482	1.1178	1.1287			1.0037	1.0246	0.9391	0.9305	0.9155	0.9077	0.8923	0.9231	0.9748	1.0544	1.0239	1.0348
	0.0938	0.0944	0.0945	1.0991	1.1192	1.0353	1.0237	1.0093	1.002	0.9866	1.0186	1.0696	1.1489	1.119	1.1306			1.0053	1.0248	0.9408	0.9299	0.9149	0.9075	0.8928	0.9242	0.9751	1.0551	1.0246	1.0361
	0.0942	0.0944	0.0947	1.0979	1.1174	1.0339	1.024	1.0082	1.0018	0.9867	1.0175	1.0691	1.1493	1.1188	1.1298			1.0037	1.023	0.9392	0.9298	0.9138	0.9071	0.8925	0.9231	0.9744	1.0551	1.0244	1.0351
	0.0936	0.0939	0.0941	1.0983	1.1188	1.0358	1.0237	1.0105	1.0022	0.986	1.018	1.0684	1.1507	1.1205	1.1305			1.0047	1.0249	0.9417	0.9301	0.9166	0.9081	0.8924	0.9241	0.9743	1.0571	1.0266	1.0364
	0.0936	0.0939	0.0942	1.0971	1.1197	1.0336	1.022	1.0105	1.0014	0.9855	1.0179	1.0686	1.1498	1.1181	1.1289			1.0035	1.0258	0.9394	0.9284	0.9166	0.9072	0.8919	0.924	0.9744	1.0562	1.0242	1.0347
	0.0935	0.0944	0.0944	1.0977	1.118	1.0329	1.023	1.0076	1.0005	0.9868	1.0179	1.0688	1.151	1.1187	1.1281			1.0042	1.0236	0.9385	0.9295	0.9132	0.9061	0.8933	0.9235	0.9744	1.0575	1.0243	1.0337
	0.0931	0.0939	0.0941	1.0973	1.1188	1.0339	1.0229	1.0073	1.0008	0.9861	1.0178	1.0685	1.1519	1.1185	1.1283			1.0042	1.0249	0.9398	0.9298	0.9134	0.9067	0.893	0.9239	0.9744	1.0588	1.0246	1.0342
	0.0937	0.0941	0.0941	1.0963	1.1167	1.0338	1.0224	1.0064	0.999	0.9843	1.0175	1.068	1.1527	1.1182	1.128			1.0026	1.0226	0.9397	0.9287	0.9123	0.9049	0.8906	0.9234	0.9739	1.059	1.0241	1.0339
	0.0936	0.094	0.0943	1.0961	1.1168	1.0316	1.0226	1.0063	0.9997	0.9855	1.0187	1.0684	1.1541	1.1185	1.1272			1.0025	1.0228	0.9373	0.929	0.9123	0.9054	0.8919	0.9247	0.9741	1.0605	1.0245	1.0329

## Sheet: OD600_5thpassage
time (h)	blank1	blank2	blank3	WT_5th	WT_5th	WT_5th	Δwzi_5th	Δwzi_5th	Δwzi_5th	wzi_P_5th	wzi_P_5th	wzi_P_5th	rpoS_mscarlet_5th	rpoS_mscarlet_5th	rpoS_mscarlet_5th	normalization-blank	time (h)	WT_5th	WT_5th	WT_5th	Δwzi_5th	Δwzi_5th	Δwzi_5th	wzi_P_5th	wzi_P_5th	wzi_P_5th	rpoS_mscarlet_5th	rpoS_mscarlet_5th	rpoS_mscarlet_5th
0	0.0939	0.0943	0.0943	0.111	0.1146	0.1207	0.1254	0.1101	0.1108	0.1071	0.1092	0.1087	0.1122	0.1182	0.1099		0	0.0171	0.0203	0.0264	0.0315	0.0158	0.0165	0.0132	0.0149	0.0144	0.0183	0.0239	0.0156
0.0999444	0.0936	0.0943	0.0943	0.111	0.1148	0.1236	0.1233	0.12	0.1109	0.1077	0.1095	0.1092	0.1132	0.114	0.1111		0.0999444	0.0174	0.0205	0.0293	0.0297	0.0257	0.0166	0.0141	0.0152	0.0149	0.0196	0.0197	0.0168
0.199944	0.0933	0.0943	0.0938	0.1136	0.1164	0.1258	0.1228	0.1283	0.1126	0.119	0.1139	0.1093	0.1118	0.1134	0.1101		0.199944	0.0203	0.0221	0.032	0.0295	0.034	0.0188	0.0257	0.0196	0.0155	0.0185	0.0191	0.0163
0.299944	0.0936	0.0941	0.0942	0.1147	0.1172	0.1253	0.1235	0.1283	0.1152	0.123	0.1128	0.1099	0.1124	0.1143	0.1106		0.299944	0.0211	0.0231	0.0311	0.0299	0.0342	0.021	0.0294	0.0187	0.0157	0.0188	0.0202	0.0164
0.399972	0.0933	0.0942	0.094	0.1159	0.1179	0.1263	0.124	0.1265	0.1153	0.1199	0.1123	0.1099	0.1131	0.1144	0.1113		0.399972	0.0226	0.0237	0.0323	0.0307	0.0323	0.0213	0.0266	0.0181	0.0159	0.0198	0.0202	0.0173
0.499972	0.0931	0.0942	0.0939	0.1171	0.1186	0.1297	0.1258	0.1265	0.1164	0.1198	0.1127	0.1105	0.1139	0.1154	0.1123		0.499972	0.024	0.0244	0.0358	0.0327	0.0323	0.0225	0.0267	0.0185	0.0166	0.0208	0.0212	0.0184
0.6	0.0933	0.094	0.0938	0.1181	0.1209	0.1299	0.1282	0.1285	0.1181	0.1205	0.1133	0.1106	0.1155	0.1166	0.1133		0.6	0.0248	0.0269	0.0361	0.0349	0.0345	0.0243	0.0272	0.0193	0.0168	0.0222	0.0226	0.0195
0.7	0.0932	0.0938	0.0938	0.1194	0.1234	0.1368	0.1311	0.131	0.1195	0.1227	0.1148	0.1123	0.1163	0.1179	0.1143		0.7	0.0262	0.0296	0.043	0.0379	0.0372	0.0257	0.0295	0.021	0.0185	0.0231	0.0241	0.0205
0.8	0.0931	0.0938	0.0938	0.1224	0.1272	0.1401	0.1343	0.1343	0.122	0.1253	0.1172	0.1143	0.1187	0.12	0.1162		0.8	0.0293	0.0334	0.0463	0.0412	0.0405	0.0282	0.0322	0.0234	0.0205	0.0256	0.0262	0.0224
0.900028	0.0932	0.0938	0.0937	0.1256	0.1288	0.1462	0.139	0.1381	0.1248	0.1286	0.12	0.1166	0.1239	0.121	0.1175		0.900028	0.0324	0.035	0.0525	0.0458	0.0443	0.0311	0.0354	0.0262	0.0229	0.0307	0.0272	0.0238
1.00003	0.0933	0.0939	0.094	0.1287	0.1332	0.1469	0.1437	0.1417	0.1279	0.1316	0.123	0.1187	0.1254	0.1247	0.1195		1.00003	0.0354	0.0393	0.0529	0.0504	0.0478	0.0339	0.0383	0.0291	0.0247	0.0321	0.0308	0.0255
1.10006	0.0932	0.0939	0.0938	0.1335	0.137	0.1522	0.1494	0.1475	0.132	0.1371	0.127	0.123	0.1311	0.1274	0.122		1.10006	0.0403	0.0431	0.0584	0.0562	0.0536	0.0382	0.0439	0.0331	0.0292	0.0379	0.0335	0.0282
1.20006	0.0936	0.0938	0.0937	0.138	0.1438	0.1589	0.1572	0.154	0.1379	0.1425	0.1322	0.1272	0.1368	0.133	0.1267		1.20006	0.0444	0.05	0.0652	0.0636	0.0602	0.0442	0.0489	0.0384	0.0335	0.0432	0.0392	0.033
1.30006	0.0934	0.0939	0.094	0.1455	0.1503	0.1686	0.1655	0.1603	0.1433	0.1505	0.1375	0.1327	0.155	0.139	0.1312		1.30006	0.0521	0.0564	0.0746	0.0721	0.0664	0.0493	0.0571	0.0436	0.0387	0.0616	0.0451	0.0372
1.40008	0.0933	0.0939	0.0938	0.1529	0.158	0.1788	0.1765	0.1702	0.1516	0.1583	0.1444	0.1391	0.1491	0.1444	0.136		1.40008	0.0596	0.0641	0.085	0.0832	0.0763	0.0578	0.065	0.0505	0.0453	0.0558	0.0505	0.0422
1.50008	0.093	0.0936	0.0933	0.16	0.1665	0.1882	0.186	0.1786	0.1572	0.1664	0.153	0.1455	0.1779	0.1506	0.1431		1.50008	0.067	0.0729	0.0949	0.093	0.085	0.0639	0.0734	0.0594	0.0522	0.0849	0.057	0.0498
1.60011	0.0936	0.0942	0.0939	0.1721	0.1773	0.2026	0.1993	0.1908	0.1675	0.1775	0.163	0.1693	0.1699	0.1598	0.1517		1.60011	0.0785	0.0831	0.1087	0.1057	0.0966	0.0736	0.0839	0.0688	0.0754	0.0763	0.0656	0.0578
1.70011	0.0934	0.094	0.0937	0.1838	0.19	0.216	0.274	0.2032	0.1779	0.1917	0.1754	0.1645	0.1837	0.1707	0.1617		1.70011	0.0904	0.096	0.1223	0.1806	0.1092	0.0842	0.0983	0.0814	0.0708	0.0903	0.0767	0.068
1.80014	0.0934	0.0942	0.094	0.1969	0.2017	0.2336	0.2355	0.2171	0.1909	0.2067	0.1866	0.1803	0.1985	0.1842	0.1715		1.80014	0.1035	0.1075	0.1396	0.1421	0.1229	0.0969	0.1133	0.0924	0.0863	0.1051	0.09	0.0775
1.90014	0.0936	0.094	0.0941	0.2176	0.2196	0.2816	0.2733	0.2367	0.2053	0.2232	0.2045	0.1938	0.2317	0.1977	0.1872		1.90014	0.124	0.1256	0.1875	0.1797	0.1427	0.1112	0.1296	0.1105	0.0997	0.1381	0.1037	0.0931
2.00014	0.0934	0.0942	0.0938	0.2358	0.238	0.3098	0.2721	0.2576	0.2237	0.2448	0.221	0.2079	0.2466	0.2172	0.2034		2.00014	0.1424	0.1438	0.216	0.1787	0.1634	0.1299	0.1514	0.1268	0.1141	0.1532	0.123	0.1096
2.10017	0.0936	0.0941	0.094	0.2533	0.2535	0.2953	0.2932	0.2731	0.2424	0.2619	0.2416	0.2292	0.2532	0.2355	0.217		2.10017	0.1597	0.1594	0.2013	0.1996	0.179	0.1484	0.1683	0.1475	0.1352	0.1596	0.1414	0.123
2.20017	0.0933	0.0938	0.0937	0.2751	0.2773	0.3196	0.3215	0.3022	0.2626	0.2841	0.2623	0.2463	0.2826	0.2587	0.2364		2.20017	0.1818	0.1835	0.2259	0.2282	0.2084	0.1689	0.1908	0.1685	0.1526	0.1893	0.1649	0.1427
2.30019	0.0933	0.0941	0.0938	0.2956	0.3002	0.3449	0.3424	0.3262	0.2857	0.3052	0.2846	0.2682	0.2995	0.2779	0.2571		2.30019	0.2023	0.2061	0.2511	0.2491	0.2321	0.1919	0.2119	0.1905	0.1744	0.2062	0.1838	0.1633
2.40019	0.0933	0.094	0.0938	0.3193	0.3225	0.3662	0.3671	0.3506	0.3112	0.3252	0.3065	0.2896	0.3231	0.3061	0.2807		2.40019	0.226	0.2285	0.2724	0.2738	0.2566	0.2174	0.2319	0.2125	0.1958	0.2298	0.2121	0.1869
2.50019	0.0937	0.0943	0.0941	0.3404	0.3478	0.3896	0.3932	0.3739	0.3345	0.3468	0.3306	0.312	0.3492	0.3308	0.3008		2.50019	0.2467	0.2535	0.2955	0.2995	0.2796	0.2404	0.2531	0.2363	0.2179	0.2555	0.2365	0.2067
2.60022	0.0935	0.0942	0.0938	0.3611	0.3683	0.4127	0.4191	0.3947	0.3584	0.3689	0.3508	0.3316	0.3736	0.353	0.324		2.60022	0.2676	0.2741	0.3189	0.3256	0.3005	0.2646	0.2754	0.2566	0.2378	0.2801	0.2588	0.2302
2.70022	0.0936	0.094	0.0938	0.3838	0.3939	0.4366	0.4447	0.4194	0.3837	0.3844	0.3759	0.3571	0.4009	0.3799	0.3496		2.70022	0.2902	0.2999	0.3428	0.3511	0.3254	0.2899	0.2908	0.2819	0.2633	0.3073	0.2859	0.2558
2.80025	0.0935	0.0941	0.0942	0.4101	0.4232	0.4619	0.4747	0.4457	0.4125	0.4112	0.4033	0.3843	0.4267	0.4017	0.3765		2.80025	0.3166	0.3291	0.3677	0.3812	0.3516	0.3183	0.3177	0.3092	0.2901	0.3332	0.3076	0.2823
2.90025	0.0935	0.0942	0.094	0.4337	0.4479	0.4959	0.5046	0.4745	0.4444	0.4351	0.4304	0.4137	0.4526	0.4255	0.4026		2.90025	0.3402	0.3537	0.4019	0.4111	0.3803	0.3504	0.3416	0.3362	0.3197	0.3591	0.3313	0.3086
3.00025	0.0932	0.0938	0.0938	0.4532	0.4677	0.5089	0.5321	0.4975	0.4706	0.4536	0.4515	0.4364	0.4768	0.4486	0.4301		3.00025	0.36	0.3739	0.4151	0.4389	0.4037	0.3768	0.3604	0.3577	0.3426	0.3836	0.3548	0.3363
3.10028	0.0934	0.0941	0.094	0.4787	0.4928	0.531	0.5629	0.5233	0.5013	0.4788	0.476	0.4613	0.5008	0.4701	0.4571		3.10028	0.3853	0.3987	0.437	0.4695	0.4292	0.4073	0.3854	0.3819	0.3673	0.4074	0.376	0.3631
3.20028	0.0933	0.0941	0.094	0.5029	0.5152	0.5532	0.582	0.545	0.5246	0.5003	0.4943	0.4847	0.527	0.4962	0.4864		3.20028	0.4096	0.4211	0.4592	0.4887	0.4509	0.4306	0.407	0.4002	0.3907	0.4337	0.4021	0.3924
3.30031	0.0933	0.0941	0.0938	0.5231	0.5343	0.5791	0.6029	0.5638	0.5462	0.5236	0.5157	0.5075	0.5505	0.5129	0.5094		3.30031	0.4298	0.4402	0.4853	0.5096	0.4697	0.4524	0.4303	0.4216	0.4137	0.4572	0.4188	0.4156
3.40031	0.093	0.0937	0.094	0.5361	0.5493	0.5854	0.6182	0.5806	0.5651	0.54	0.5306	0.5244	0.5675	0.5293	0.5274		3.40031	0.4431	0.4556	0.4914	0.5252	0.4869	0.4711	0.447	0.4369	0.4304	0.4745	0.4356	0.4334
3.50031	0.0932	0.0939	0.0939	0.5532	0.5672	0.602	0.6338	0.5954	0.5819	0.5583	0.548	0.5448	0.5862	0.5471	0.5491		3.50031	0.46	0.4733	0.5081	0.5406	0.5015	0.488	0.4651	0.4541	0.4509	0.493	0.4532	0.4552
3.60033	0.0933	0.0939	0.0939	0.569	0.5823	0.6175	0.6495	0.6105	0.5987	0.5782	0.5618	0.5628	0.6073	0.564	0.566		3.60033	0.4757	0.4884	0.5236	0.5562	0.5166	0.5048	0.4849	0.4679	0.4689	0.514	0.4701	0.4721
3.70033	0.0933	0.0939	0.0941	0.586	0.5993	0.6332	0.663	0.6239	0.6151	0.5956	0.5796	0.5817	0.6211	0.5807	0.5841		3.70033	0.4927	0.5054	0.5391	0.5697	0.53	0.521	0.5023	0.4857	0.4876	0.5278	0.4868	0.49
3.80033	0.0935	0.0939	0.0939	0.6005	0.6157	0.6465	0.6737	0.6387	0.6312	0.612	0.6021	0.5983	0.6337	0.5938	0.5989		3.80033	0.507	0.5218	0.5526	0.5802	0.5448	0.5373	0.5185	0.5082	0.5044	0.5402	0.4999	0.505
3.90036	0.0935	0.0938	0.0941	0.6184	0.6298	0.6604	0.6879	0.6474	0.6444	0.628	0.6179	0.6159	0.6498	0.6122	0.6154		3.90036	0.5249	0.536	0.5663	0.5944	0.5536	0.5503	0.5345	0.5241	0.5218	0.5563	0.5184	0.5213
4.00036	0.0933	0.0943	0.094	0.6295	0.6444	0.6713	0.6999	0.6611	0.6589	0.6423	0.6319	0.6305	0.6615	0.6254	0.6283		4.00036	0.5362	0.5501	0.5773	0.6066	0.5668	0.5649	0.549	0.5376	0.5365	0.5682	0.5311	0.5343
4.10039	0.0936	0.094	0.0942	0.6524	0.6605	0.6873	0.7118	0.6747	0.6719	0.6579	0.6511	0.6484	0.6763	0.6417	0.6429		4.10039	0.5588	0.5665	0.5931	0.6182	0.5807	0.5777	0.5643	0.5571	0.5542	0.5827	0.5477	0.5487
4.20039	0.0936	0.0942	0.0945	0.6642	0.6722	0.7023	0.7228	0.6871	0.6858	0.671	0.6646	0.6612	0.6885	0.6539	0.6538		4.20039	0.5706	0.578	0.6078	0.6292	0.5929	0.5913	0.5774	0.5704	0.5667	0.5949	0.5597	0.5593
4.30042	0.0933	0.0941	0.094	0.6746	0.686	0.7195	0.7322	0.6985	0.698	0.6834	0.6762	0.6735	0.6989	0.6638	0.6649		4.30042	0.5813	0.5919	0.6255	0.6389	0.6044	0.604	0.5901	0.5821	0.5795	0.6056	0.5697	0.5709
4.40042	0.0932	0.0941	0.0935	0.6862	0.6975	0.7368	0.7415	0.7109	0.7103	0.6942	0.6887	0.6849	0.7101	0.6783	0.6754		4.40042	0.593	0.6034	0.6433	0.6483	0.6168	0.6168	0.601	0.5946	0.5914	0.6169	0.5842	0.5819
4.50042	0.0935	0.0938	0.0938	0.7001	0.7079	0.7473	0.7524	0.7233	0.7212	0.7071	0.7039	0.6982	0.7228	0.6873	0.6881		4.50042	0.6066	0.6141	0.6535	0.6589	0.6295	0.6274	0.6136	0.6101	0.6044	0.6293	0.5935	0.5943
4.60044	0.0939	0.0939	0.0942	0.7127	0.724	0.7517	0.7621	0.7335	0.7334	0.7171	0.7167	0.7115	0.7332	0.7031	0.7021		4.60044	0.6188	0.6301	0.6575	0.6682	0.6396	0.6392	0.6232	0.6228	0.6173	0.6393	0.6092	0.6079
4.70044	0.0934	0.0937	0.0939	0.7248	0.7352	0.7596	0.7728	0.7448	0.7447	0.7283	0.7304	0.7236	0.7471	0.7155	0.7137		4.70044	0.6314	0.6415	0.6657	0.6794	0.6511	0.6508	0.6349	0.6367	0.6297	0.6537	0.6218	0.6198
4.80047	0.0939	0.094	0.0939	0.734	0.7449	0.7692	0.7816	0.7559	0.7566	0.7389	0.7411	0.7354	0.7563	0.7247	0.7234		4.80047	0.6401	0.6509	0.6753	0.6877	0.6619	0.6627	0.645	0.6471	0.6415	0.6624	0.6307	0.6295
4.90047	0.0934	0.0938	0.0941	0.7411	0.7524	0.7786	0.7899	0.7665	0.7666	0.7484	0.7512	0.7451	0.7655	0.7326	0.7341		4.90047	0.6477	0.6586	0.6845	0.6965	0.6727	0.6725	0.655	0.6574	0.651	0.6721	0.6388	0.64
5.00047	0.0935	0.0946	0.094	0.7537	0.7636	0.7915	0.8007	0.7778	0.7785	0.758	0.765	0.7596	0.7781	0.7485	0.7464		5.00047	0.6602	0.669	0.6975	0.7072	0.6832	0.6845	0.6645	0.6704	0.6656	0.6846	0.6539	0.6524
5.1005	0.0936	0.0939	0.0939	0.761	0.7728	0.8007	0.8091	0.7896	0.7884	0.7677	0.7753	0.7693	0.7897	0.7572	0.7559		5.1005	0.6674	0.6789	0.7068	0.7155	0.6957	0.6945	0.6741	0.6814	0.6754	0.6961	0.6633	0.662
5.2005	0.0934	0.0944	0.0941	0.7693	0.7823	0.8093	0.8175	0.7996	0.7978	0.7788	0.7854	0.7788	0.7992	0.7719	0.768		5.2005	0.6759	0.6879	0.7152	0.7241	0.7052	0.7037	0.6854	0.691	0.6847	0.7058	0.6775	0.6739
5.30053	0.0932	0.0939	0.0938	0.7776	0.7918	0.8165	0.8249	0.8112	0.8071	0.7877	0.7963	0.7897	0.8079	0.7767	0.7737		5.30053	0.6844	0.6979	0.7227	0.7317	0.7173	0.7133	0.6945	0.7024	0.6959	0.7147	0.6828	0.6799
5.40053	0.0936	0.0941	0.094	0.7863	0.8021	0.8243	0.8315	0.8167	0.8163	0.7971	0.804	0.7987	0.8153	0.788	0.7845		5.40053	0.6927	0.708	0.7303	0.7379	0.7226	0.7223	0.7035	0.7099	0.7047	0.7217	0.6939	0.6905
5.50053	0.0934	0.0939	0.0937	0.7954	0.8127	0.8328	0.8407	0.8293	0.8253	0.806	0.8152	0.8089	0.8252	0.7956	0.7938		5.50053	0.702	0.7188	0.7391	0.7473	0.7354	0.7316	0.7126	0.7213	0.7152	0.7318	0.7017	0.7001
5.60056	0.093	0.0939	0.0936	0.8046	0.8229	0.8409	0.849	0.839	0.8358	0.8149	0.8258	0.821	0.8335	0.8086	0.8045		5.60056	0.7116	0.729	0.7473	0.756	0.7451	0.7422	0.7219	0.7319	0.7274	0.7405	0.7147	0.7109
5.70056	0.0934	0.0945	0.0941	0.8129	0.8329	0.8478	0.8576	0.8497	0.853	0.8214	0.8399	0.8339	0.8428	0.8204	0.8159		5.70056	0.7195	0.7384	0.7537	0.7642	0.7552	0.7589	0.728	0.7454	0.7398	0.7494	0.7259	0.7218
5.80058	0.0932	0.0942	0.0939	0.8231	0.8425	0.8559	0.8676	0.8657	0.8622	0.8303	0.8525	0.8485	0.8513	0.8311	0.8241		5.80058	0.7299	0.7483	0.762	0.7744	0.7715	0.7683	0.7371	0.7583	0.7546	0.7581	0.7369	0.7302
5.90058	0.0936	0.0945	0.0942	0.8321	0.8493	0.8695	0.8837	0.8769	0.8694	0.8462	0.8626	0.8584	0.8621	0.8421	0.8379		5.90058	0.7385	0.7548	0.7753	0.7901	0.7824	0.7752	0.7526	0.7681	0.7642	0.7685	0.7476	0.7437
6.00061	0.0935	0.0942	0.0943	0.846	0.8581	0.8782	0.8911	0.8824	0.8786	0.8554	0.8686	0.8649	0.8773	0.852	0.852		6.00061	0.7525	0.7639	0.7839	0.7976	0.7882	0.7843	0.7619	0.7744	0.7706	0.7838	0.7578	0.7577
6.10061	0.0937	0.0939	0.0938	0.8556	0.8713	0.8861	0.8991	0.8919	0.8846	0.8651	0.8741	0.8722	0.8853	0.8655	0.862		6.10061	0.7619	0.7774	0.7923	0.8054	0.798	0.7908	0.7714	0.7802	0.7784	0.7916	0.7716	0.7682
6.20061	0.0934	0.0939	0.0942	0.8639	0.882	0.8931	0.9071	0.9005	0.8935	0.8723	0.8825	0.8812	0.8927	0.8693	0.8683		6.20061	0.7705	0.7881	0.7989	0.8137	0.8066	0.7993	0.7789	0.7886	0.787	0.7993	0.7754	0.7741
6.30064	0.0934	0.0942	0.0939	0.8701	0.8878	0.9003	0.9146	0.9068	0.901	0.8816	0.8911	0.8891	0.9004	0.8803	0.8766		6.30064	0.7767	0.7936	0.8064	0.8212	0.8126	0.8071	0.7882	0.7969	0.7952	0.807	0.7861	0.7827
6.40064	0.0933	0.0939	0.0938	0.8803	0.8958	0.9073	0.9214	0.9145	0.9079	0.8854	0.8989	0.8969	0.9074	0.8859	0.884		6.40064	0.787	0.8019	0.8135	0.8281	0.8206	0.8141	0.7921	0.805	0.8031	0.8141	0.792	0.7902
6.50064	0.0932	0.0941	0.0941	0.8861	0.9015	0.914	0.9284	0.9208	0.9151	0.8937	0.9067	0.9038	0.9124	0.8953	0.8906		6.50064	0.7929	0.8074	0.8199	0.8352	0.8267	0.821	0.8005	0.8126	0.8097	0.8192	0.8012	0.7965
6.60067	0.0935	0.0945	0.094	0.8942	0.909	0.9197	0.9345	0.9285	0.9204	0.9025	0.9118	0.911	0.9196	0.9037	0.8992		6.60067	0.8007	0.8145	0.8257	0.841	0.834	0.8264	0.809	0.8173	0.817	0.8261	0.8092	0.8052
6.70067	0.0934	0.0942	0.0943	0.9013	0.9144	0.926	0.94	0.938	0.9274	0.9082	0.9186	0.918	0.9233	0.9087	0.9054		6.70067	0.8079	0.8202	0.8317	0.8466	0.8438	0.8331	0.8148	0.8244	0.8237	0.8299	0.8145	0.8111
6.80069	0.0934	0.094	0.0938	0.9087	0.9225	0.9318	0.9454	0.9423	0.9329	0.915	0.9255	0.9241	0.9282	0.9161	0.9119		6.80069	0.8153	0.8285	0.838	0.852	0.8483	0.8391	0.8216	0.8315	0.8303	0.8348	0.8221	0.8181
6.90069	0.0932	0.0941	0.094	0.9147	0.9268	0.9376	0.9506	0.9493	0.9381	0.9187	0.93	0.9304	0.9332	0.9229	0.9182		6.90069	0.8215	0.8327	0.8436	0.8574	0.8552	0.8441	0.8255	0.8359	0.8364	0.84	0.8288	0.8242
7.00069	0.0933	0.0943	0.0942	0.9209	0.9327	0.943	0.9549	0.9559	0.9455	0.9252	0.9374	0.9363	0.9372	0.921	0.9239		7.00069	0.8276	0.8384	0.8488	0.8616	0.8616	0.8513	0.8319	0.8431	0.8421	0.8439	0.8267	0.8297
7.10072	0.0934	0.094	0.094	0.9262	0.9389	0.9479	0.9599	0.9634	0.9513	0.9323	0.9437	0.9446	0.9428	0.9336	0.9303		7.10072	0.8328	0.8449	0.8539	0.8665	0.8694	0.8573	0.8389	0.8497	0.8506	0.8494	0.8396	0.8363
7.20072	0.0936	0.094	0.094	0.9345	0.9467	0.9571	0.9681	0.9674	0.9591	0.9368	0.9537	0.9527	0.9505	0.9379	0.9381		7.20072	0.8409	0.8527	0.8631	0.8745	0.8734	0.8651	0.8432	0.8597	0.8587	0.8569	0.8439	0.8441
7.30075	0.0935	0.0943	0.0942	0.9413	0.9521	0.9616	0.9745	0.9748	0.9645	0.9422	0.957	0.9575	0.9552	0.9436	0.9453		7.30075	0.8478	0.8578	0.8674	0.881	0.8805	0.8703	0.8487	0.8627	0.8633	0.8617	0.8493	0.8511
7.40075	0.0937	0.0943	0.0946	0.9465	0.9575	0.9671	0.9808	0.9811	0.9688	0.9487	0.9658	0.9636	0.9592	0.9554	0.9511		7.40075	0.8528	0.8632	0.8725	0.8871	0.8868	0.8742	0.855	0.8715	0.869	0.8655	0.8611	0.8565
7.50078	0.0936	0.0943	0.0943	0.9517	0.9627	0.9729	0.9857	0.9876	0.9725	0.9525	0.9675	0.9671	0.9651	0.9581	0.9572		7.50078	0.8581	0.8684	0.8786	0.8921	0.8933	0.8782	0.8589	0.8732	0.8728	0.8715	0.8638	0.8629
7.60078	0.0934	0.0942	0.094	0.9589	0.9678	0.9776	0.9899	0.9909	0.978	0.9576	0.973	0.9723	0.9701	0.9645	0.9632		7.60078	0.8655	0.8736	0.8836	0.8965	0.8967	0.884	0.8642	0.8788	0.8783	0.8767	0.8703	0.8692
7.70078	0.0934	0.0944	0.0942	0.9667	0.9751	0.9863	0.9964	0.9977	0.9829	0.9633	0.9789	0.9788	0.9792	0.9706	0.9687		7.70078	0.8733	0.8807	0.8921	0.903	0.9033	0.8887	0.8699	0.8845	0.8846	0.8858	0.8762	0.8745
7.80081	0.0938	0.0944	0.0941	0.9696	0.9795	0.9883	0.9994	1.0033	0.9861	0.9662	0.9819	0.9818	0.9818	0.9758	0.9721		7.80081	0.8758	0.8851	0.8942	0.9056	0.9089	0.892	0.8724	0.8875	0.8877	0.888	0.8814	0.878
7.90081	0.0933	0.0943	0.094	0.9754	0.9839	0.9948	1.0036	1.0072	0.9907	0.9703	0.9881	0.9856	0.9841	0.978	0.9754		7.90081	0.8821	0.8896	0.9008	0.9103	0.9129	0.8967	0.877	0.8938	0.8916	0.8908	0.8837	0.8814
8.00083	0.0935	0.0944	0.0942	0.9812	0.9899	0.9989	1.0076	1.0164	0.9948	0.9742	0.9908	0.991	0.9895	0.9844	0.9818		8.00083	0.8877	0.8955	0.9047	0.9141	0.922	0.9006	0.8807	0.8964	0.8968	0.896	0.89	0.8876
8.10083	0.0939	0.0944	0.0946	0.9849	0.9939	1.0031	1.0109	1.0163	0.9987	0.9784	0.9952	0.9962	0.9964	0.9875	0.9857		8.10083	0.891	0.8995	0.9085	0.917	0.9219	0.9041	0.8845	0.9008	0.9016	0.9025	0.8931	0.8911
8.20083	0.0934	0.0939	0.0937	0.9915	0.9998	1.0082	1.0157	1.0212	1.002	0.9809	0.9998	1.0007	1.0008	0.9926	0.9901		8.20083	0.8981	0.9059	0.9145	0.9223	0.9273	0.9083	0.8875	0.9059	0.907	0.9074	0.8987	0.8964
8.30086	0.0935	0.0939	0.0937	0.9945	1.0028	1.012	1.0198	1.0245	1.0056	0.9837	1.0024	1.0028	1.0045	0.9933	0.9936		8.30086	0.901	0.9089	0.9183	0.9263	0.9306	0.9119	0.8902	0.9085	0.9091	0.911	0.8994	0.8999
8.40086	0.0933	0.0939	0.094	0.9972	1.006	1.0143	1.0208	1.0325	1.0087	0.9892	1.0072	1.0067	1.0059	1.0019	0.9964		8.40086	0.9039	0.9121	0.9203	0.9275	0.9386	0.9147	0.8959	0.9133	0.9127	0.9126	0.908	0.9024
8.50089	0.0941	0.0942	0.094	1.0011	1.0101	1.0188	1.0238	1.0335	1.0121	0.9887	1.0087	1.0076	1.0103	1.0005	1		8.50089	0.907	0.9159	0.9248	0.9297	0.9393	0.9181	0.8946	0.9145	0.9136	0.9162	0.9063	0.906
8.60089	0.0939	0.0946	0.0944	1.0046	1.0135	1.0235	1.0292	1.0442	1.016	0.995	1.013	1.0143	1.0142	1.0076	1.0043		8.60089	0.9107	0.9189	0.9291	0.9353	0.9496	0.9216	0.9011	0.9184	0.9199	0.9203	0.913	0.9099
8.70089	0.0937	0.0942	0.0941	1.009	1.0174	1.0263	1.033	1.0473	1.0178	0.9973	1.0154	1.0178	1.0182	1.0091	1.0076		8.70089	0.9153	0.9232	0.9322	0.9393	0.9531	0.9237	0.9036	0.9212	0.9237	0.9245	0.9149	0.9135
8.80092	0.0939	0.0944	0.0941	1.012	1.0204	1.0295	1.0352	1.0523	1.0208	0.9991	1.0193	1.0205	1.0213	1.0134	1.0098		8.80092	0.9181	0.926	0.9354	0.9413	0.9579	0.9267	0.9052	0.9249	0.9264	0.9274	0.919	0.9157
8.90092	0.0932	0.0937	0.094	1.0158	1.0239	1.0328	1.0382	1.0566	1.0238	1.0028	1.022	1.0241	1.0252	1.0175	1.0136		8.90092	0.9226	0.9302	0.9388	0.945	0.9629	0.9298	0.9096	0.9283	0.9301	0.932	0.9238	0.9196
9.00094	0.0939	0.0945	0.0942	1.0206	1.0269	1.0363	1.0421	1.0582	1.0272	1.0044	1.0252	1.0284	1.0287	1.0174	1.0146		9.00094	0.9267	0.9324	0.9421	0.9482	0.9637	0.933	0.9105	0.9307	0.9342	0.9348	0.9229	0.9204
9.10094	0.0939	0.0943	0.0944	1.0228	1.0311	1.0403	1.0437	1.066	1.0297	1.0072	1.0236	1.0296	1.0303	1.0223	1.0178		9.10094	0.9289	0.9368	0.9459	0.9498	0.9717	0.9353	0.9133	0.9293	0.9352	0.9364	0.928	0.9234
9.20094	0.0936	0.0944	0.0943	1.0262	1.0327	1.0432	1.0449	1.0684	1.0301	1.008	1.0284	1.0329	1.0334	1.0202	1.0199		9.20094	0.9326	0.9383	0.9489	0.9513	0.974	0.9358	0.9144	0.934	0.9386	0.9398	0.9258	0.9256
9.30097	0.0939	0.0941	0.0941	1.0288	1.036	1.0446	1.0481	1.0701	1.0332	1.0114	1.0293	1.0341	1.0352	1.0301	1.0201		9.30097	0.9349	0.9419	0.9505	0.9542	0.976	0.9391	0.9175	0.9352	0.94	0.9413	0.936	0.926
9.40097	0.0938	0.0943	0.0944	1.0324	1.0393	1.0494	1.0514	1.0782	1.035	1.0137	1.0315	1.0368	1.0398	1.0301	1.0247		9.40097	0.9386	0.945	0.955	0.9576	0.9839	0.9406	0.9199	0.9372	0.9424	0.946	0.9358	0.9303
9.501	0.0932	0.0942	0.0943	1.0354	1.0415	1.0521	1.0526	1.0831	1.0347	1.0144	1.0341	1.0388	1.0418	1.0327	1.0267		9.501	0.9422	0.9473	0.9578	0.9594	0.9889	0.9404	0.9212	0.9399	0.9445	0.9486	0.9385	0.9324
9.601	0.0934	0.0943	0.0942	1.0376	1.0429	1.0535	1.0545	1.0856	1.0376	1.0151	1.0362	1.0413	1.0445	1.0324	1.0292		9.601	0.9442	0.9486	0.9593	0.9611	0.9913	0.9434	0.9217	0.9419	0.9471	0.9511	0.9381	0.935
9.701	0.0934	0.0942	0.094	1.0389	1.045	1.0541	1.0554	1.0918	1.0384	1.0175	1.0375	1.0429	1.0452	1.0397	1.0312		9.701	0.9455	0.9508	0.9601	0.962	0.9976	0.9444	0.9241	0.9433	0.9489	0.9518	0.9455	0.9372
9.80103	0.0937	0.0949	0.0943	1.0414	1.0474	1.0568	1.057	1.0939	1.0412	1.0188	1.0398	1.0451	1.047	1.0406	1.0309		9.80103	0.9477	0.9525	0.9625	0.9633	0.999	0.9469	0.9251	0.9449	0.9508	0.9533	0.9457	0.9366
9.90103	0.0936	0.0941	0.0939	1.0444	1.0497	1.0587	1.0583	1.0973	1.0431	1.0198	1.042	1.0475	1.0495	1.0417	1.032		9.90103	0.9508	0.9556	0.9648	0.9647	1.0032	0.9492	0.9262	0.9479	0.9536	0.9559	0.9476	0.9381
10.0011	0.0937	0.0944	0.0942	1.0471	1.0519	1.0624	1.0611	1.1032	1.0431	1.0198	1.0424	1.0484	1.0522	1.0417	1.0349		10.0011	0.9534	0.9575	0.9682	0.9674	1.0088	0.9489	0.9261	0.948	0.9542	0.9585	0.9473	0.9407
10.1011	0.0934	0.094	0.0944	1.0477	1.0528	1.062	1.0607	1.1042	1.0432	1.0203	1.0428	1.0487	1.0531	1.0449	1.0356		10.1011	0.9543	0.9588	0.9676	0.9673	1.0102	0.9488	0.9269	0.9488	0.9543	0.9597	0.9509	0.9412
10.2011	0.0938	0.0943	0.0945	1.052	1.0562	1.0662	1.0637	1.1116	1.0448	1.0211	1.0431	1.0512	1.0558	1.0465	1.0389		10.2011	0.9582	0.9619	0.9717	0.9699	1.0173	0.9503	0.9273	0.9488	0.9567	0.962	0.9522	0.9444
10.3011	0.093	0.094	0.0943	1.052	1.0555	1.0659	1.064	1.1099	1.0461	1.0214	1.0444	1.0535	1.0559	1.0464	1.0373		10.3011	0.959	0.9615	0.9716	0.971	1.0159	0.9518	0.9284	0.9504	0.9592	0.9629	0.9524	0.943
10.4011	0.0934	0.0937	0.0942	1.0547	1.0584	1.0685	1.0654	1.1149	1.0479	1.0224	1.0481	1.0542	1.0584	1.0481	1.0382		10.4011	0.9613	0.9647	0.9743	0.972	1.0212	0.9537	0.929	0.9544	0.96	0.965	0.9544	0.944
10.5011	0.0938	0.0943	0.0942	1.0577	1.0606	1.0701	1.0679	1.1188	1.048	1.0229	1.0463	1.0557	1.0631	1.0504	1.0426		10.5011	0.9639	0.9663	0.9759	0.9741	1.0245	0.9538	0.9291	0.952	0.9615	0.9693	0.9561	0.9484
10.6011	0.0939	0.0942	0.0946	1.0612	1.0642	1.0731	1.0698	1.1187	1.0491	1.0246	1.0479	1.0573	1.0656	1.0511	1.044		10.6011	0.9673	0.97	0.9785	0.9759	1.0245	0.9545	0.9307	0.9537	0.9627	0.9717	0.9569	0.9494
10.7011	0.0931	0.0938	0.0942	1.0604	1.0636	1.072	1.0694	1.1214	1.0481	1.023	1.048	1.0571	1.0634	1.0511	1.0424		10.7011	0.9673	0.9698	0.9778	0.9763	1.0276	0.9539	0.9299	0.9542	0.9629	0.9703	0.9573	0.9482
10.8011	0.0933	0.0943	0.0943	1.0637	1.0658	1.0748	1.0715	1.1251	1.05	1.0249	1.0498	1.0601	1.0683	1.0515	1.0459		10.8011	0.9704	0.9715	0.9805	0.9782	1.0308	0.9557	0.9316	0.9555	0.9658	0.975	0.9572	0.9516
10.9011	0.0939	0.0945	0.0945	1.0671	1.0691	1.0781	1.0743	1.1272	1.0502	1.0253	1.0499	1.0614	1.072	1.0519	1.0483		10.9011	0.9732	0.9746	0.9836	0.9804	1.0327	0.9557	0.9314	0.9554	0.9669	0.9781	0.9574	0.9538
11.0011	0.0937	0.0944	0.0944	1.0692	1.072	1.0802	1.0769	1.1299	1.0507	1.025	1.05	1.0629	1.0742	1.0529	1.0501		11.0011	0.9755	0.9776	0.9858	0.9832	1.0355	0.9563	0.9313	0.9556	0.9685	0.9805	0.9585	0.9557
11.1012	0.0945	0.0945	0.0951	1.07	1.0717	1.0806	1.0771	1.1307	1.0526	1.0259	1.0517	1.0639	1.0742	1.056	1.0508		11.1012	0.9755	0.9772	0.9855	0.9826	1.0362	0.9575	0.9314	0.9572	0.9688	0.9797	0.9615	0.9557
11.2012	0.0933	0.0942	0.0942	1.0682	1.0716	1.079	1.075	1.1323	1.05	1.0256	1.0474	1.0621	1.0723	1.0573	1.0487		11.2012	0.9749	0.9774	0.9848	0.9817	1.0381	0.9558	0.9323	0.9532	0.9679	0.979	0.9631	0.9545
11.3012	0.0941	0.0945	0.0945	1.0705	1.0727	1.0813	1.0759	1.1342	1.05	1.026	1.0499	1.0633	1.0742	1.055	1.0484		11.3012	0.9764	0.9782	0.9868	0.9818	1.0397	0.9555	0.9319	0.9554	0.9688	0.9801	0.9605	0.9539
11.4012	0.093	0.0942	0.094	1.0707	1.0732	1.081	1.0749	1.1324	1.049	1.0253	1.0476	1.0626	1.0746	1.0565	1.0478		11.4012	0.9777	0.979	0.987	0.9819	1.0382	0.955	0.9323	0.9534	0.9686	0.9816	0.9623	0.9538
11.5012	0.0936	0.0946	0.0944	1.0717	1.0736	1.0811	1.0764	1.1364	1.0491	1.0255	1.0483	1.0634	1.0762	1.0564	1.05		11.5012	0.9781	0.979	0.9867	0.9828	1.0418	0.9547	0.9319	0.9537	0.969	0.9826	0.9618	0.9556
11.6012	0.0941	0.0947	0.095	1.0715	1.0747	1.0812	1.0761	1.137	1.0488	1.0234	1.0492	1.0622	1.078	1.0557	1.0493		11.6012	0.9774	0.98	0.9862	0.982	1.0423	0.9538	0.9293	0.9545	0.9672	0.9839	0.961	0.9543
11.7012	0.0937	0.0947	0.0947	1.0738	1.0756	1.0824	1.0764	1.1367	1.0483	1.0244	1.0474	1.0641	1.077	1.0567	1.0484		11.7012	0.9801	0.9809	0.9877	0.9827	1.042	0.9536	0.9307	0.9527	0.9694	0.9833	0.962	0.9537
11.8013	0.0937	0.0943	0.0944	1.074	1.0763	1.0827	1.0764	1.141	1.048	1.0228	1.0453	1.0633	1.0778	1.0579	1.0485		11.8013	0.9803	0.982	0.9883	0.9827	1.0467	0.9536	0.9291	0.951	0.9689	0.9841	0.9636	0.9541
11.9013	0.0936	0.0943	0.0944	1.0749	1.0782	1.0832	1.0769	1.1417	1.0483	1.0225	1.0476	1.0651	1.0805	1.0573	1.0522		11.9013	0.9813	0.9839	0.9888	0.9833	1.0474	0.9539	0.9289	0.9533	0.9707	0.9869	0.963	0.9578
12.0013	0.0936	0.0941	0.0943	1.0758	1.0787	1.0838	1.0763	1.1406	1.0476	1.0223	1.0458	1.0652	1.0798	1.0565	1.0515		12.0013	0.9822	0.9846	0.9895	0.9827	1.0465	0.9533	0.9287	0.9517	0.9709	0.9862	0.9624	0.9572
12.1013	0.0933	0.0939	0.0942	1.077	1.08	1.0847	1.0786	1.1437	1.048	1.0217	1.0468	1.0661	1.0815	1.0549	1.0515		12.1013	0.9837	0.9861	0.9905	0.9853	1.0498	0.9538	0.9284	0.9529	0.9719	0.9882	0.961	0.9573
12.2013	0.0939	0.0942	0.0948	1.0776	1.0796	1.085	1.0778	1.1466	1.0486	1.0211	1.0472	1.0657	1.0817	1.0599	1.0521		12.2013	0.9837	0.9854	0.9902	0.9839	1.0524	0.9538	0.9272	0.953	0.9709	0.9878	0.9657	0.9573
12.3013	0.0938	0.0939	0.0942	1.0773	1.0794	1.0838	1.0779	1.1452	1.0483	1.021	1.0467	1.0656	1.0822	1.0574	1.0513		12.3013	0.9835	0.9855	0.9896	0.9841	1.0513	0.9541	0.9272	0.9528	0.9714	0.9884	0.9635	0.9571
12.4013	0.0936	0.0944	0.0941	1.0761	1.0778	1.0826	1.0759	1.146	1.0465	1.019	1.0444	1.0631	1.079	1.0598	1.0504		12.4013	0.9825	0.9834	0.9885	0.9823	1.0516	0.9524	0.9254	0.95	0.969	0.9854	0.9654	0.9563
12.5013	0.0935	0.0943	0.0943	1.076	1.0755	1.0811	1.0734	1.1478	1.0466	1.0197	1.0429	1.0627	1.0781	1.0582	1.0489		12.5013	0.9825	0.9812	0.9868	0.9799	1.0535	0.9523	0.9262	0.9486	0.9684	0.9846	0.9639	0.9546
12.6013	0.0938	0.0949	0.0945	1.0777	1.0785	1.0826	1.0759	1.1478	1.046	1.0179	1.0437	1.0651	1.083	1.0578	1.0519		12.6013	0.9839	0.9836	0.9881	0.9821	1.0529	0.9515	0.9241	0.9488	0.9706	0.9892	0.9629	0.9574
12.7014	0.0937	0.0944	0.0942	1.0791	1.0782	1.084	1.0751	1.1498	1.0452	1.018	1.0427	1.0657	1.0809	1.0594	1.0513		12.7014	0.9854	0.9838	0.9898	0.9814	1.0554	0.951	0.9243	0.9483	0.9715	0.9872	0.965	0.9571
12.8014	0.0933	0.0939	0.0941	1.0762	1.0768	1.0814	1.0746	1.1499	1.0445	1.0169	1.0423	1.0632	1.0791	1.0586	1.0508		12.8014	0.9829	0.9829	0.9873	0.9813	1.056	0.9504	0.9236	0.9484	0.9691	0.9858	0.9647	0.9567
12.9014	0.0938	0.0947	0.0947	1.0786	1.078	1.0819	1.0755	1.1503	1.045	1.0154	1.0398	1.0649	1.0831	1.0595	1.0511		12.9014	0.9848	0.9833	0.9872	0.9817	1.0556	0.9503	0.9216	0.9451	0.9702	0.9893	0.9648	0.9564
13.0014	0.0937	0.0945	0.0946	1.0782	1.0776	1.0814	1.0739	1.1506	1.0445	1.0165	1.0407	1.0648	1.0811	1.062	1.0502		13.0014	0.9845	0.9831	0.9868	0.9802	1.0561	0.9499	0.9228	0.9462	0.9702	0.9874	0.9675	0.9556
13.1014	0.0934	0.0944	0.0946	1.0773	1.076	1.0824	1.0714	1.1507	1.0428	1.0139	1.039	1.0645	1.0823	1.0582	1.0482		13.1014	0.9839	0.9816	0.9878	0.978	1.0563	0.9482	0.9205	0.9446	0.9699	0.9889	0.9638	0.9536
13.2014	0.094	0.0943	0.0948	1.0786	1.0767	1.0818	1.0733	1.1537	1.0434	1.0129	1.0374	1.0642	1.0824	1.0589	1.0486		13.2014	0.9846	0.9824	0.987	0.9793	1.0594	0.9486	0.9189	0.9431	0.9694	0.9884	0.9646	0.9538
13.3014	0.0936	0.0944	0.0943	1.0778	1.075	1.0811	1.0707	1.1533	1.0406	1.0114	1.0364	1.063	1.0786	1.0592	1.0481		13.3014	0.9842	0.9806	0.9868	0.9771	1.0589	0.9463	0.9178	0.942	0.9687	0.985	0.9648	0.9538
13.4014	0.0939	0.0943	0.0948	1.0781	1.0754	1.0798	1.071	1.1537	1.0409	1.01	1.037	1.0628	1.0825	1.063	1.0503		13.4014	0.9842	0.9811	0.985	0.9771	1.0594	0.9461	0.9161	0.9427	0.968	0.9886	0.9687	0.9555
13.5014	0.0934	0.0944	0.0942	1.0794	1.0759	1.0804	1.0719	1.155	1.0411	1.0096	1.0378	1.0649	1.0834	1.0628	1.0506		13.5014	0.986	0.9815	0.9862	0.9785	1.0606	0.9469	0.9162	0.9434	0.9707	0.99	0.9684	0.9564
13.6014	0.0936	0.0939	0.0946	1.0807	1.0775	1.0814	1.072	1.1576	1.0407	1.0094	1.0388	1.064	1.0839	1.0637	1.0507		13.6014	0.9871	0.9836	0.9868	0.9784	1.0637	0.9461	0.9158	0.9449	0.9694	0.9903	0.9698	0.9561
13.7014	0.0933	0.0942	0.0943	1.0791	1.0746	1.0793	1.0712	1.1556	1.039	1.0077	1.0351	1.0609	1.0824	1.0639	1.0485		13.7014	0.9858	0.9804	0.985	0.9779	1.0614	0.9447	0.9144	0.9409	0.9666	0.9891	0.9697	0.9542
13.8015	0.0938	0.0942	0.0946	1.0802	1.0755	1.0804	1.0714	1.1577	1.0386	1.0065	1.036	1.063	1.0839	1.0641	1.0496		13.8015	0.9864	0.9813	0.9858	0.9776	1.0635	0.944	0.9127	0.9418	0.9684	0.9901	0.9699	0.955
13.9015	0.0934	0.0945	0.0942	1.0804	1.0753	1.079	1.0707	1.1552	1.0378	1.006	1.036	1.0623	1.0858	1.0645	1.0485		13.9015	0.987	0.9808	0.9848	0.9773	1.0607	0.9436	0.9126	0.9415	0.9681	0.9924	0.97	0.9543
14.0015	0.0936	0.0946	0.0949	1.0814	1.0759	1.0798	1.0696	1.1581	1.0378	1.0047	1.0341	1.0643	1.0841	1.0628	1.0494		14.0015	0.9878	0.9813	0.9849	0.976	1.0635	0.9429	0.9111	0.9395	0.9694	0.9905	0.9682	0.9545
	0.0935	0.0941	0.0945	1.0817	1.0762	1.08	1.0704	1.1555	1.0374	1.004	1.0317	1.064	1.086	1.064	1.0495			0.9882	0.9821	0.9855	0.9769	1.0614	0.9429	0.9105	0.9376	0.9695	0.9925	0.9699	0.955
	0.0935	0.0945	0.0947	1.0815	1.0752	1.0787	1.0699	1.1563	1.0364	1.003	1.0327	1.0629	1.0855	1.0638	1.048			0.988	0.9807	0.984	0.9764	1.0618	0.9417	0.9095	0.9382	0.9682	0.992	0.9693	0.9533
	0.0943	0.0948	0.0949	1.0837	1.0768	1.0809	1.0704	1.1597	1.0362	1.0027	1.0318	1.0635	1.09	1.0653	1.0493			0.9894	0.982	0.986	0.9761	1.0649	0.9413	0.9084	0.937	0.9686	0.9957	0.9705	0.9544
	0.0937	0.0945	0.0943	1.0816	1.0752	1.0792	1.0674	1.1566	1.0351	1	1.0309	1.0616	1.0889	1.0652	1.0473			0.9879	0.9807	0.9849	0.9737	1.0621	0.9408	0.9063	0.9364	0.9673	0.9952	0.9707	0.953
	0.0938	0.0944	0.0948	1.0814	1.0747	1.0792	1.0666	1.1609	1.0342	0.9999	1.0315	1.0614	1.0881	1.0623	1.0459			0.9876	0.9803	0.9844	0.9728	1.0665	0.9394	0.9061	0.9371	0.9666	0.9943	0.9679	0.9511
	0.0939	0.0949	0.0947	1.0813	1.0745	1.0773	1.0668	1.1585	1.0325	0.9985	1.0275	1.0601	1.0882	1.0643	1.0449			0.9874	0.9796	0.9826	0.9729	1.0636	0.9378	0.9046	0.9326	0.9654	0.9943	0.9694	0.9502
	0.0937	0.0942	0.0949	1.0811	1.0734	1.0778	1.0646	1.1618	1.0319	0.9971	1.0282	1.0593	1.09	1.0617	1.0454			0.9874	0.9792	0.9829	0.9709	1.0676	0.937	0.9034	0.934	0.9644	0.9963	0.9675	0.9505
	0.0941	0.0944	0.0947	1.0822	1.075	1.077	1.0664	1.1592	1.031	0.9954	1.0242	1.0583	1.0893	1.0621	1.0448			0.9881	0.9806	0.9823	0.9723	1.0648	0.9363	0.9013	0.9298	0.9636	0.9952	0.9677	0.9501
	0.0943	0.095	0.0952	1.0831	1.0751	1.0768	1.0659	1.1622	1.0317	0.9954	1.0251	1.0574	1.0895	1.0627	1.044			0.9888	0.9801	0.9816	0.9716	1.0672	0.9365	0.9011	0.9301	0.9622	0.9952	0.9677	0.9488
	0.0939	0.0941	0.0947	1.0805	1.0734	1.0747	1.0627	1.1624	1.029	0.9921	1.0254	1.0562	1.0893	1.066	1.0424			0.9866	0.9793	0.98	0.9688	1.0683	0.9343	0.8982	0.9313	0.9615	0.9954	0.9719	0.9477
	0.0933	0.0947	0.0945	1.0803	1.0724	1.0728	1.064	1.16	1.0287	0.992	1.0244	1.0569	1.0872	1.0596	1.0433			0.987	0.9777	0.9783	0.9707	1.0653	0.9342	0.8987	0.9297	0.9624	0.9939	0.9649	0.9488
	0.094	0.0947	0.0948	1.0799	1.0718	1.0716	1.0621	1.1597	1.0272	0.9892	1.0232	1.0543	1.0885	1.0632	1.0423			0.9859	0.9771	0.9768	0.9681	1.065	0.9324	0.8952	0.9285	0.9595	0.9945	0.9685	0.9475
	0.0941	0.0948	0.0949	1.0794	1.0711	1.0721	1.0609	1.1618	1.0273	0.9881	1.0218	1.0539	1.0876	1.0623	1.0421			0.9853	0.9763	0.9772	0.9668	1.067	0.9324	0.894	0.927	0.959	0.9935	0.9675	0.9472
	0.0937	0.0942	0.0947	1.0813	1.0718	1.0728	1.0608	1.1615	1.0272	0.9901	1.0221	1.0553	1.0912	1.063	1.0422			0.9876	0.9776	0.9781	0.9671	1.0673	0.9325	0.8964	0.9279	0.9606	0.9975	0.9688	0.9475
	0.0943	0.0943	0.0946	1.0826	1.0737	1.073	1.0643	1.1606	1.0271	0.9886	1.0212	1.0561	1.0899	1.0615	1.0439			0.9883	0.9794	0.9784	0.97	1.0663	0.9325	0.8943	0.9269	0.9615	0.9956	0.9672	0.9493
	0.0939	0.095	0.0949	1.0827	1.0728	1.0722	1.063	1.1626	1.0266	0.987	1.0197	1.0558	1.0882	1.0608	1.0435			0.9888	0.9778	0.9773	0.9691	1.0676	0.9317	0.8931	0.9247	0.9609	0.9943	0.9658	0.9486
	0.0939	0.0952	0.095	1.0808	1.0701	1.071	1.0615	1.1644	1.0262	0.986	1.0163	1.0541	1.0885	1.0616	1.0405			0.9869	0.9749	0.976	0.9676	1.0692	0.9312	0.8921	0.9211	0.9591	0.9946	0.9664	0.9455
	0.0934	0.0943	0.0947	1.0822	1.0718	1.0707	1.062	1.1634	1.0253	0.986	1.0207	1.0549	1.089	1.063	1.0406			0.9888	0.9775	0.976	0.9686	1.0691	0.9306	0.8926	0.9264	0.9602	0.9956	0.9687	0.9459
	0.0939	0.0952	0.095	1.0809	1.0701	1.0696	1.0594	1.1649	1.0252	0.9845	1.0197	1.0538	1.0875	1.0637	1.0397			0.987	0.9749	0.9746	0.9655	1.0697	0.9302	0.8906	0.9245	0.9588	0.9936	0.9685	0.9447
	0.0936	0.0948	0.0947	1.0819	1.0702	1.0697	1.0604	1.1638	1.025	0.9843	1.0174	1.0555	1.0886	1.0604	1.0408			0.9883	0.9754	0.975	0.9668	1.069	0.9303	0.8907	0.9226	0.9608	0.995	0.9656	0.9461
	0.0939	0.0945	0.0947	1.0815	1.0689	1.0687	1.0586	1.1631	1.0241	0.9835	1.0183	1.0552	1.0887	1.0615	1.0419			0.9876	0.9744	0.974	0.9647	1.0686	0.9294	0.8896	0.9238	0.9605	0.9948	0.967	0.9472
	0.0937	0.0946	0.0951	1.081	1.069	1.0681	1.0574	1.1642	1.0229	0.9829	1.015	1.056	1.0862	1.0618	1.041			0.9873	0.9744	0.973	0.9637	1.0696	0.9278	0.8892	0.9204	0.9609	0.9925	0.9672	0.9459
	0.0933	0.094	0.0946	1.0813	1.0687	1.067	1.0585	1.1637	1.0227	0.9806	1.0179	1.0553	1.0871	1.0604	1.0408			0.988	0.9747	0.9724	0.9652	1.0697	0.9281	0.8873	0.9239	0.9607	0.9938	0.9664	0.9462
	0.094	0.0949	0.0952	1.0821	1.0691	1.0676	1.0593	1.1652	1.0231	0.9821	1.0173	1.0565	1.09	1.0632	1.0419			0.9881	0.9742	0.9724	0.9653	1.0703	0.9279	0.8881	0.9224	0.9613	0.996	0.9683	0.9467
	0.094	0.095	0.0951	1.0829	1.0693	1.0676	1.0586	1.164	1.0223	0.9801	1.0179	1.0559	1.0887	1.064	1.0406			0.9889	0.9743	0.9725	0.9646	1.069	0.9272	0.8861	0.9229	0.9608	0.9947	0.969	0.9455
	0.0937	0.0947	0.0944	1.0832	1.0685	1.0667	1.0599	1.1665	1.0205	0.9808	1.0163	1.0556	1.0882	1.0646	1.0404			0.9895	0.9738	0.9723	0.9662	1.0718	0.9261	0.8871	0.9216	0.9612	0.9945	0.9699	0.946
	0.0942	0.0948	0.095	1.0854	1.0706	1.0684	1.0624	1.1669	1.0226	0.9815	1.0187	1.0582	1.0885	1.0627	1.042			0.9912	0.9758	0.9734	0.9682	1.0721	0.9276	0.8873	0.9239	0.9632	0.9943	0.9679	0.947
	0.0941	0.0945	0.0949	1.085	1.0687	1.0667	1.0589	1.1645	1.0197	0.9818	1.0173	1.0578	1.0897	1.0644	1.0404			0.9909	0.9742	0.9718	0.9648	1.07	0.9248	0.8877	0.9228	0.9629	0.9956	0.9699	0.9455
	0.0938	0.0949	0.0949	1.0853	1.0694	1.0674	1.0603	1.1617	1.0194	0.9803	1.0169	1.0591	1.0888	1.0605	1.0406			0.9915	0.9745	0.9725	0.9665	1.0668	0.9245	0.8865	0.922	0.9642	0.995	0.9656	0.9457
	0.0942	0.0951	0.0949	1.0849	1.0679	1.0662	1.0588	1.1636	1.0184	0.9794	1.0153	1.0591	1.0888	1.0621	1.0395			0.9907	0.9728	0.9713	0.9646	1.0685	0.9235	0.8852	0.9202	0.9642	0.9946	0.967	0.9446
	0.0936	0.0949	0.0948	1.0862	1.07	1.0681	1.0603	1.1657	1.0192	0.9795	1.0178	1.0602	1.0911	1.0616	1.0394			0.9926	0.9751	0.9733	0.9667	1.0708	0.9244	0.8859	0.9229	0.9654	0.9975	0.9667	0.9446
	0.0935	0.0943	0.0946	1.0831	1.0663	1.0656	1.0563	1.1651	1.0165	0.9791	1.0165	1.0594	1.0882	1.0612	1.0381			0.9896	0.972	0.971	0.9628	1.0708	0.9219	0.8856	0.9222	0.9648	0.9947	0.9669	0.9435
	0.0937	0.0946	0.0952	1.0836	1.0671	1.0653	1.054	1.1623	1.0155	0.9778	1.0141	1.0591	1.0881	1.0608	1.0379			0.9899	0.9725	0.9701	0.9603	1.0677	0.9203	0.8841	0.9195	0.9639	0.9944	0.9662	0.9427
	0.0941	0.095	0.0947	1.0847	1.0688	1.0653	1.0565	1.1667	1.0156	0.9782	1.0155	1.0598	1.0877	1.0612	1.0379			0.9906	0.9738	0.9706	0.9624	1.0717	0.9209	0.8841	0.9205	0.9651	0.9936	0.9662	0.9432
	0.0944	0.0951	0.0949	1.084	1.0687	1.0659	1.0564	1.1653	1.0149	0.9775	1.0146	1.0604	1.0875	1.0616	1.0368			0.9896	0.9736	0.971	0.962	1.0702	0.92	0.8831	0.9195	0.9655	0.9931	0.9665	0.9419
	0.0946	0.0947	0.0951	1.0832	1.0675	1.0639	1.0539	1.1668	1.0136	0.9769	1.0138	1.0592	1.0875	1.0615	1.0357			0.9886	0.9728	0.9688	0.9593	1.0721	0.9185	0.8823	0.9191	0.9641	0.9929	0.9668	0.9406
	0.0941	0.0947	0.095	1.0831	1.0668	1.0631	1.0534	1.1626	1.0127	0.977	1.0129	1.0589	1.0876	1.0589	1.0353			0.989	0.9721	0.9681	0.9593	1.0679	0.9177	0.8829	0.9182	0.9639	0.9935	0.9642	0.9403
	0.094	0.0948	0.0947	1.0828	1.0657	1.0629	1.0533	1.1654	1.0134	0.9768	1.0147	1.0589	1.0861	1.06	1.0344			0.9888	0.9709	0.9682	0.9593	1.0706	0.9187	0.8828	0.9199	0.9642	0.9921	0.9652	0.9397
	0.0944	0.0954	0.095	1.084	1.0663	1.0626	1.0531	1.1632	1.0126	0.9757	1.0123	1.0601	1.0877	1.0612	1.0353			0.9896	0.9709	0.9676	0.9587	1.0678	0.9176	0.8813	0.9169	0.9651	0.9933	0.9658	0.9403
	0.094	0.0946	0.0948	1.0832	1.0656	1.0621	1.0511	1.1641	1.0125	0.9745	1.0143	1.0595	1.0871	1.0611	1.0357			0.9892	0.971	0.9673	0.9571	1.0695	0.9177	0.8805	0.9197	0.9647	0.9931	0.9665	0.9409
	0.0942	0.095	0.0951	1.085	1.0676	1.0624	1.0533	1.1632	1.0128	0.9761	1.0134	1.0611	1.0854	1.0598	1.0356			0.9908	0.9726	0.9673	0.9591	1.0682	0.9177	0.8819	0.9184	0.966	0.9912	0.9648	0.9405
	0.0939	0.0945	0.0945	1.082	1.0644	1.06	1.0507	1.1606	1.0098	0.9739	1.0119	1.0597	1.0848	1.0594	1.0329			0.9881	0.9699	0.9655	0.9568	1.0661	0.9153	0.88	0.9174	0.9652	0.9909	0.9649	0.9384
	0.0948	0.0947	0.0951	1.0835	1.0656	1.0598	1.0516	1.1626	1.0095	0.975	1.0093	1.0616	1.0849	1.0607	1.0341			0.9887	0.9709	0.9647	0.9568	1.0679	0.9144	0.8802	0.9146	0.9665	0.9901	0.966	0.939
	0.0939	0.0948	0.0946	1.0829	1.0651	1.0602	1.0517	1.165	1.0096	0.974	1.0137	1.0605	1.0852	1.0613	1.0334			0.989	0.9703	0.9656	0.9578	1.0702	0.915	0.8801	0.9189	0.9659	0.9913	0.9665	0.9388
	0.0941	0.0941	0.0946	1.0825	1.0646	1.0594	1.0507	1.1624	1.0091	0.9751	1.0096	1.062	1.0842	1.0587	1.0329			0.9884	0.9705	0.9648	0.9566	1.0683	0.9145	0.881	0.9155	0.9674	0.9901	0.9646	0.9383
	0.094	0.0946	0.0949	1.0817	1.0641	1.0585	1.0492	1.1617	1.0095	0.974	1.012	1.0621	1.083	1.0581	1.0331			0.9877	0.9695	0.9636	0.9552	1.0671	0.9146	0.88	0.9174	0.9672	0.989	0.9635	0.9382
	0.0947	0.095	0.0955	1.0837	1.0648	1.0591	1.0501	1.1618	1.0092	0.9741	1.0107	1.0627	1.086	1.0602	1.0338			0.989	0.9698	0.9636	0.9554	1.0668	0.9137	0.8794	0.9157	0.9672	0.9913	0.9652	0.9383
	0.0941	0.0953	0.0949	1.0815	1.0635	1.0583	1.0495	1.1614	1.0089	0.9731	1.012	1.0626	1.0819	1.056	1.0334			0.9874	0.9682	0.9634	0.9554	1.0661	0.914	0.879	0.9167	0.9677	0.9878	0.9607	0.9385
	0.0946	0.0957	0.0955	1.0826	1.0639	1.0567	1.0493	1.1611	1.008	0.9736	1.0139	1.0632	1.0842	1.058	1.0327			0.988	0.9682	0.9612	0.9547	1.0654	0.9125	0.879	0.9182	0.9677	0.9896	0.9623	0.9372
	0.0942	0.0953	0.0946	1.0837	1.0638	1.0583	1.05	1.1613	1.0079	0.9739	1.0105	1.0652	1.0851	1.0594	1.0326			0.9895	0.9685	0.9637	0.9558	1.066	0.9133	0.8797	0.9152	0.9706	0.9909	0.9641	0.938
	0.0946	0.095	0.0953	1.0826	1.0635	1.0575	1.0494	1.1636	1.0084	0.9737	1.0108	1.0653	1.0846	1.0575	1.033			0.988	0.9685	0.9622	0.9548	1.0686	0.9131	0.8791	0.9158	0.97	0.99	0.9625	0.9377
	0.094	0.0945	0.0952	1.0834	1.0635	1.0567	1.0485	1.1617	1.0072	0.9735	1.0124	1.0653	1.0846	1.0599	1.0327			0.9894	0.969	0.9615	0.9545	1.0672	0.912	0.8795	0.9179	0.9701	0.9906	0.9654	0.9375
	0.0944	0.0955	0.0953	1.0839	1.0638	1.0576	1.049	1.1619	1.0081	0.974	1.0128	1.0648	1.0853	1.0587	1.0327			0.9895	0.9683	0.9623	0.9546	1.0664	0.9128	0.8796	0.9173	0.9695	0.9909	0.9632	0.9374
	0.0947	0.095	0.0952	1.0823	1.0631	1.0562	1.0464	1.1605	1.0066	0.9736	1.0135	1.0652	1.0839	1.0572	1.0314			0.9876	0.9681	0.961	0.9517	1.0655	0.9114	0.8789	0.9185	0.97	0.9892	0.9622	0.9362
	0.0943	0.0952	0.0952	1.0839	1.0641	1.0568	1.0479	1.1589	1.0067	0.9731	1.0129	1.0642	1.0834	1.058	1.0313			0.9896	0.9689	0.9616	0.9536	1.0637	0.9115	0.8788	0.9177	0.969	0.9891	0.9628	0.9361
	0.094	0.0951	0.0955	1.0822	1.0625	1.0558	1.0466	1.1579	1.0057	0.9721	1.0131	1.0647	1.0827	1.0578	1.0306			0.9882	0.9674	0.9603	0.9526	1.0628	0.9102	0.8781	0.918	0.9692	0.9887	0.9627	0.9351
	0.0939	0.0946	0.095	1.0818	1.0609	1.055	1.0456	1.1597	1.0066	0.9731	1.0135	1.0652	1.0804	1.0561	1.0311			0.9879	0.9663	0.96	0.9517	1.0651	0.9116	0.8792	0.9189	0.9702	0.9865	0.9615	0.9361
	0.0939	0.095	0.0948	1.083	1.0623	1.0549	1.0462	1.1592	1.0059	0.9726	1.0126	1.0651	1.0817	1.0571	1.031			0.9891	0.9673	0.9601	0.9523	1.0642	0.9111	0.8787	0.9176	0.9703	0.9878	0.9621	0.9362
	0.0942	0.0951	0.0952	1.0826	1.062	1.0542	1.0462	1.1583	1.0048	0.9732	1.0114	1.0661	1.0818	1.0564	1.0309			0.9884	0.9669	0.959	0.952	1.0632	0.9096	0.879	0.9163	0.9709	0.9876	0.9613	0.9357
	0.0944	0.095	0.0952	1.0823	1.061	1.054	1.0445	1.1599	1.0051	0.9729	1.0128	1.0654	1.0799	1.0556	1.0297			0.9879	0.966	0.9588	0.9501	1.0649	0.9099	0.8785	0.9178	0.9702	0.9855	0.9606	0.9345

## Sheet: OD600_10thpassage
time (h)	blank1	blank2	blank3	WT_10th	WT_10th	WT_10th	Δwzi_10th	Δwzi_10th	Δwzi_10th	wzi_P_10th	wzi_P_10th	wzi_P_10th	rpoS_mscarlet_10th	rpoS_mscarlet_10th	rpoS_mscarlet_10th	normalization-blank	time (h)	WT_10th	WT_10th	WT_10th	Δwzi_10th	Δwzi_10th	Δwzi_10th	wzi_P_10th	wzi_P_10th	wzi_P_10th	rpoS_mscarlet_10th	rpoS_mscarlet_10th	rpoS_mscarlet_10th
0	0.0936	0.0934	0.0939	0.1216	0.1148	0.1091	0.1105	0.11	0.1101	0.1018	0.1013	0.1034	0.1114	0.1093	0.1094		0	0.028	0.0214	0.0152	0.0169	0.0166	0.0162	0.0082	0.0079	0.0095	0.0178	0.0159	0.0155
0.0999444	0.0937	0.0934	0.0938	0.1212	0.1154	0.1091	0.1098	0.1102	0.1108	0.1025	0.1013	0.1041	0.1106	0.1093	0.1107		0.0999444	0.0275	0.022	0.0153	0.0161	0.0168	0.017	0.0088	0.0079	0.0103	0.0169	0.0159	0.0169
0.199944	0.0934	0.0937	0.0937	0.1206	0.1154	0.1092	0.1087	0.1099	0.1099	0.1026	0.1016	0.104	0.1108	0.1093	0.1108		0.199944	0.0272	0.0217	0.0155	0.0153	0.0162	0.0162	0.0092	0.0079	0.0103	0.0174	0.0156	0.0171
0.299944	0.0936	0.0934	0.0939	0.121	0.1149	0.1098	0.1088	0.1104	0.1105	0.1033	0.1025	0.1044	0.1111	0.1099	0.1112		0.299944	0.0274	0.0215	0.0159	0.0152	0.017	0.0166	0.0097	0.0091	0.0105	0.0175	0.0165	0.0173
0.399972	0.0936	0.0936	0.0941	0.1215	0.1158	0.1097	0.1094	0.1106	0.1113	0.1044	0.1033	0.1053	0.1116	0.1104	0.1115		0.399972	0.0279	0.0222	0.0156	0.0158	0.017	0.0172	0.0108	0.0097	0.0112	0.018	0.0168	0.0174
0.499972	0.0937	0.0935	0.0938	0.1226	0.1163	0.1106	0.1093	0.1109	0.1115	0.1057	0.1039	0.1065	0.1124	0.111	0.1128		0.499972	0.0289	0.0228	0.0168	0.0156	0.0174	0.0177	0.012	0.0104	0.0127	0.0187	0.0175	0.019
0.6	0.0935	0.0933	0.0939	0.1235	0.1174	0.1119	0.1098	0.112	0.1125	0.107	0.1055	0.1076	0.1127	0.1118	0.113		0.6	0.03	0.0241	0.018	0.0163	0.0187	0.0186	0.0135	0.0122	0.0137	0.0192	0.0185	0.0191
0.7	0.0934	0.0934	0.0936	0.1249	0.12	0.1139	0.1107	0.1126	0.1133	0.1076	0.1063	0.1085	0.1132	0.1123	0.1143		0.7	0.0315	0.0266	0.0203	0.0173	0.0192	0.0197	0.0142	0.0129	0.0149	0.0198	0.0189	0.0207
0.8	0.0933	0.0932	0.0937	0.1276	0.1217	0.1155	0.1126	0.1143	0.1151	0.109	0.1077	0.1096	0.1149	0.1134	0.1164		0.8	0.0343	0.0285	0.0218	0.0193	0.0211	0.0214	0.0157	0.0145	0.0159	0.0216	0.0202	0.0227
0.900028	0.0936	0.0931	0.0937	0.1294	0.1249	0.1183	0.1148	0.1163	0.1178	0.1115	0.1091	0.1116	0.1161	0.1159	0.1189		0.900028	0.0358	0.0318	0.0246	0.0212	0.0232	0.0241	0.0179	0.016	0.0179	0.0225	0.0228	0.0252
1.00003	0.0935	0.0934	0.0936	0.1324	0.1282	0.1206	0.1177	0.1194	0.1212	0.1139	0.1113	0.1145	0.1184	0.1176	0.1225		1.00003	0.0389	0.0348	0.027	0.0242	0.026	0.0276	0.0204	0.0179	0.0209	0.0249	0.0242	0.0289
1.10006	0.0934	0.0933	0.0941	0.137	0.1323	0.1246	0.1209	0.123	0.1248	0.118	0.114	0.1173	0.1216	0.122	0.1255		1.10006	0.0436	0.039	0.0305	0.0275	0.0297	0.0307	0.0246	0.0207	0.0232	0.0282	0.0287	0.0314
1.20006	0.0934	0.0931	0.0934	0.1412	0.1377	0.1283	0.1238	0.127	0.1283	0.1217	0.1176	0.1217	0.1258	0.126	0.1299		1.20006	0.0478	0.0446	0.0349	0.0304	0.0339	0.0349	0.0283	0.0245	0.0283	0.0324	0.0329	0.0365
1.30006	0.0935	0.0936	0.0936	0.1474	0.1452	0.1337	0.1287	0.1328	0.1355	0.1258	0.1223	0.1266	0.1303	0.131	0.1347		1.30006	0.0539	0.0516	0.0401	0.0352	0.0392	0.0419	0.0323	0.0287	0.033	0.0368	0.0374	0.0411
1.40008	0.0933	0.0935	0.0934	0.1544	0.1512	0.1408	0.1357	0.1383	0.142	0.1326	0.1267	0.133	0.1357	0.137	0.1414		1.40008	0.0611	0.0577	0.0474	0.0424	0.0448	0.0486	0.0393	0.0332	0.0396	0.0424	0.0435	0.048
1.50008	0.0933	0.093	0.0934	0.1637	0.1594	0.1472	0.1422	0.1463	0.1498	0.14	0.1347	0.1408	0.1437	0.1432	0.1486		1.50008	0.0704	0.0664	0.0538	0.0489	0.0533	0.0564	0.0467	0.0417	0.0474	0.0504	0.0502	0.0552
1.60011	0.0938	0.0933	0.0937	0.1782	0.1697	0.1563	0.151	0.155	0.1614	0.1503	0.1413	0.1493	0.1513	0.1512	0.1594		1.60011	0.0844	0.0764	0.0626	0.0572	0.0617	0.0677	0.0565	0.048	0.0556	0.0575	0.0579	0.0657
1.70011	0.0934	0.0933	0.0933	0.19	0.1828	0.1669	0.1585	0.1701	0.1716	0.1575	0.1523	0.1605	0.1588	0.1629	0.1705		1.70011	0.0966	0.0895	0.0736	0.0651	0.0768	0.0783	0.0641	0.059	0.0672	0.0654	0.0696	0.0772
1.80014	0.0936	0.0934	0.0935	0.2045	0.1957	0.1789	0.1707	0.1818	0.1824	0.1704	0.1625	0.1713	0.1719	0.1734	0.1811		1.80014	0.1109	0.1023	0.0854	0.0771	0.0884	0.0889	0.0768	0.0691	0.0778	0.0783	0.08	0.0876
1.90014	0.094	0.0935	0.094	0.2207	0.2121	0.1914	0.1843	0.1967	0.1984	0.1817	0.1721	0.1834	0.1862	0.1863	0.196		1.90014	0.1267	0.1186	0.0974	0.0903	0.1032	0.1044	0.0877	0.0786	0.0894	0.0922	0.0928	0.102
2.00014	0.0936	0.0931	0.0941	0.2366	0.2293	0.2155	0.2033	0.215	0.217	0.1946	0.1889	0.1972	0.2027	0.2014	0.2236		2.00014	0.143	0.1362	0.1214	0.1097	0.1219	0.1229	0.101	0.0958	0.1031	0.1091	0.1083	0.1295
2.10017	0.0936	0.0933	0.0935	0.2571	0.2481	0.2269	0.2229	0.2341	0.2343	0.2099	0.2021	0.2134	0.2161	0.2239	0.2391		2.10017	0.1635	0.1548	0.1334	0.1293	0.1408	0.1408	0.1163	0.1088	0.1199	0.1225	0.1306	0.1456
2.20017	0.0932	0.0933	0.0935	0.2779	0.2694	0.2491	0.2425	0.2559	0.2541	0.2286	0.22	0.2312	0.2342	0.2409	0.258		2.20017	0.1847	0.1761	0.1556	0.1493	0.1626	0.1606	0.1354	0.1267	0.1377	0.141	0.1476	0.1645
2.30019	0.0938	0.0933	0.0937	0.2994	0.2917	0.2682	0.2627	0.2771	0.2718	0.245	0.239	0.2484	0.2535	0.2609	0.277		2.30019	0.2056	0.1984	0.1745	0.1689	0.1838	0.1781	0.1512	0.1457	0.1547	0.1597	0.1676	0.1833
2.40019	0.0943	0.0932	0.0936	0.3225	0.3149	0.2922	0.2855	0.3006	0.2947	0.2656	0.2579	0.2701	0.2747	0.2854	0.2974		2.40019	0.2282	0.2217	0.1986	0.1912	0.2074	0.2011	0.1713	0.1647	0.1765	0.1804	0.1922	0.2038
2.50019	0.0939	0.0935	0.0938	0.3428	0.338	0.3159	0.3045	0.3235	0.3164	0.285	0.2807	0.291	0.2986	0.3066	0.3151		2.50019	0.2489	0.2445	0.2221	0.2106	0.23	0.2226	0.1911	0.1872	0.1972	0.2047	0.2131	0.2213
2.60022	0.0936	0.0936	0.0938	0.366	0.3591	0.337	0.3236	0.3454	0.3404	0.3047	0.2991	0.3118	0.3173	0.3281	0.3369		2.60022	0.2724	0.2655	0.2432	0.23	0.2518	0.2466	0.2111	0.2055	0.218	0.2237	0.2345	0.2431
2.70022	0.0933	0.0933	0.0935	0.3882	0.3848	0.3626	0.3465	0.3725	0.3675	0.3243	0.3205	0.3313	0.3414	0.3511	0.3591		2.70022	0.2949	0.2915	0.2691	0.2532	0.2792	0.274	0.231	0.2272	0.2378	0.2481	0.2578	0.2656
2.80025	0.0936	0.0933	0.0938	0.4121	0.4113	0.3868	0.3702	0.4001	0.3929	0.3464	0.3454	0.3544	0.3689	0.374	0.3816		2.80025	0.3185	0.318	0.293	0.2766	0.3068	0.2991	0.2528	0.2521	0.2606	0.2753	0.2807	0.2878
2.90025	0.0936	0.0933	0.0938	0.4381	0.4363	0.4154	0.3936	0.4284	0.4195	0.3685	0.3662	0.3767	0.3975	0.3994	0.4046		2.90025	0.3445	0.343	0.3216	0.3	0.3351	0.3257	0.2749	0.2729	0.2829	0.3039	0.3061	0.3108
3.00025	0.0934	0.093	0.0935	0.4592	0.4553	0.4396	0.4176	0.4537	0.4439	0.393	0.3918	0.4021	0.4251	0.4207	0.4259		3.00025	0.3658	0.3623	0.3461	0.3242	0.3607	0.3504	0.2996	0.2988	0.3086	0.3317	0.3277	0.3324
3.10028	0.0941	0.0935	0.094	0.4858	0.4832	0.4721	0.44	0.483	0.4693	0.4191	0.4207	0.4289	0.4499	0.445	0.4484		3.10028	0.3917	0.3897	0.3781	0.3459	0.3895	0.3753	0.325	0.3272	0.3349	0.3558	0.3515	0.3544
3.20028	0.0936	0.0932	0.0935	0.506	0.5038	0.492	0.4633	0.5038	0.4908	0.4413	0.4436	0.4538	0.48	0.4681	0.4726		3.20028	0.4124	0.4106	0.3985	0.3697	0.4106	0.3973	0.3477	0.3504	0.3603	0.3864	0.3749	0.3791
3.30031	0.0937	0.0932	0.0936	0.5281	0.5217	0.5167	0.4857	0.5273	0.5121	0.467	0.4687	0.4786	0.5055	0.4883	0.4899		3.30031	0.4344	0.4285	0.4231	0.392	0.4341	0.4185	0.3733	0.3755	0.385	0.4118	0.3951	0.3963
3.40031	0.0935	0.0929	0.0934	0.5424	0.5376	0.5318	0.5051	0.5448	0.5276	0.4939	0.4968	0.5049	0.522	0.5016	0.5086		3.40031	0.4489	0.4447	0.4384	0.4116	0.4519	0.4342	0.4004	0.4039	0.4115	0.4285	0.4087	0.4152
3.50031	0.0935	0.0932	0.0936	0.5583	0.5504	0.5478	0.5268	0.5637	0.5465	0.5163	0.5259	0.5289	0.5444	0.5246	0.5292		3.50031	0.4648	0.4572	0.4542	0.4333	0.4705	0.4529	0.4228	0.4327	0.4353	0.4509	0.4314	0.4356
3.60033	0.0936	0.0933	0.0937	0.5753	0.5674	0.5654	0.5481	0.5806	0.5625	0.5401	0.55	0.5536	0.563	0.5434	0.547		3.60033	0.4817	0.4741	0.4717	0.4545	0.4873	0.4688	0.4465	0.4567	0.4599	0.4694	0.4501	0.4533
3.70033	0.0942	0.0934	0.0937	0.5911	0.5853	0.5837	0.5687	0.5994	0.5788	0.5574	0.5727	0.5712	0.5809	0.5626	0.5647		3.70033	0.4969	0.4919	0.49	0.4745	0.506	0.4851	0.4632	0.4793	0.4775	0.4867	0.4692	0.471
3.80033	0.094	0.0933	0.0936	0.6037	0.6018	0.5977	0.5861	0.6158	0.5956	0.577	0.5889	0.5896	0.5957	0.5807	0.5803		3.80033	0.5097	0.5085	0.5041	0.4921	0.5225	0.502	0.483	0.4956	0.496	0.5017	0.4874	0.4867
3.90036	0.0937	0.0932	0.0938	0.6229	0.619	0.6165	0.6061	0.6342	0.6156	0.593	0.6071	0.6072	0.6125	0.5978	0.5968		3.90036	0.5292	0.5258	0.5227	0.5124	0.541	0.5218	0.4993	0.5139	0.5134	0.5188	0.5046	0.503
4.00036	0.0938	0.0934	0.0941	0.6346	0.628	0.6258	0.6209	0.6466	0.6264	0.6123	0.6302	0.623	0.6239	0.613	0.6092		4.00036	0.5408	0.5346	0.5317	0.5271	0.5532	0.5323	0.5185	0.5368	0.5289	0.5301	0.5196	0.5151
4.10039	0.0945	0.0935	0.0938	0.6531	0.645	0.6422	0.6397	0.6638	0.6443	0.6314	0.6481	0.64	0.6407	0.6314	0.6248		4.10039	0.5586	0.5515	0.5484	0.5452	0.5703	0.5505	0.5369	0.5546	0.5462	0.5462	0.5379	0.531
4.20039	0.0939	0.0935	0.0938	0.6664	0.658	0.6548	0.6552	0.677	0.6569	0.6433	0.6711	0.6529	0.6532	0.647	0.6355		4.20039	0.5725	0.5645	0.561	0.5613	0.5835	0.5631	0.5494	0.5776	0.5591	0.5593	0.5535	0.5417
4.30042	0.0939	0.093	0.0938	0.6787	0.6677	0.666	0.6696	0.6889	0.6723	0.6633	0.6912	0.6664	0.6641	0.6585	0.6495		4.30042	0.5848	0.5747	0.5722	0.5757	0.5959	0.5785	0.5694	0.5982	0.5726	0.5702	0.5655	0.5557
4.40042	0.0937	0.0932	0.0935	0.6925	0.6791	0.6754	0.68	0.6994	0.6839	0.678	0.7054	0.6798	0.6775	0.6719	0.6574		4.40042	0.5988	0.5859	0.5819	0.5863	0.6062	0.5904	0.5843	0.6122	0.5863	0.5838	0.5787	0.5639
4.50042	0.0937	0.0934	0.094	0.7014	0.6904	0.6861	0.6936	0.7119	0.6957	0.6911	0.7204	0.6917	0.6867	0.6839	0.6708		4.50042	0.6077	0.597	0.5921	0.5999	0.6185	0.6017	0.5974	0.627	0.5977	0.593	0.5905	0.5768
4.60044	0.0941	0.0934	0.0939	0.7167	0.7078	0.703	0.7097	0.7247	0.7094	0.7065	0.7363	0.7041	0.7014	0.6966	0.6817		4.60044	0.6226	0.6144	0.6091	0.6156	0.6313	0.6155	0.6124	0.6429	0.6102	0.6073	0.6032	0.5878
4.70044	0.0941	0.0931	0.0936	0.7295	0.7172	0.7149	0.7217	0.7366	0.7241	0.7176	0.7472	0.7159	0.7133	0.7105	0.6961		4.70044	0.6354	0.6241	0.6213	0.6276	0.6435	0.6305	0.6235	0.6541	0.6223	0.6192	0.6174	0.6025
4.80047	0.0939	0.0933	0.0941	0.7401	0.7252	0.7257	0.7335	0.7458	0.7328	0.7273	0.7595	0.7293	0.7216	0.7211	0.703		4.80047	0.6462	0.6319	0.6316	0.6396	0.6525	0.6387	0.6334	0.6662	0.6352	0.6277	0.6278	0.6089
4.90047	0.0943	0.0934	0.0935	0.7495	0.737	0.7346	0.7433	0.7573	0.7455	0.7404	0.773	0.7423	0.7322	0.7315	0.7163		4.90047	0.6552	0.6436	0.6411	0.649	0.6639	0.652	0.6461	0.6796	0.6488	0.6379	0.6381	0.6228
5.00047	0.0944	0.0935	0.0938	0.7613	0.748	0.7456	0.7554	0.7679	0.758	0.7494	0.7791	0.7496	0.7451	0.744	0.7287		5.00047	0.6669	0.6545	0.6518	0.661	0.6744	0.6642	0.655	0.6856	0.6558	0.6507	0.6505	0.6349
5.1005	0.0938	0.0936	0.0937	0.7725	0.7599	0.7529	0.767	0.7787	0.7684	0.7601	0.7886	0.7611	0.7546	0.7552	0.7393		5.1005	0.6787	0.6663	0.6592	0.6732	0.6851	0.6747	0.6663	0.695	0.6674	0.6608	0.6616	0.6456
5.2005	0.0935	0.0931	0.0937	0.7821	0.7723	0.7634	0.7786	0.7881	0.7786	0.768	0.8007	0.7692	0.7656	0.7668	0.7507		5.2005	0.6886	0.6792	0.6697	0.6851	0.695	0.6849	0.6745	0.7076	0.6755	0.6721	0.6737	0.657
5.30053	0.0935	0.0929	0.0933	0.7911	0.781	0.7713	0.7852	0.7968	0.789	0.7767	0.8071	0.7783	0.7739	0.7756	0.7605		5.30053	0.6976	0.6881	0.678	0.6917	0.7039	0.6957	0.6832	0.7142	0.685	0.6804	0.6827	0.6672
5.40053	0.093	0.0928	0.0935	0.8033	0.7927	0.7821	0.7958	0.807	0.7992	0.7861	0.8209	0.7876	0.7846	0.7858	0.7716		5.40053	0.7103	0.6999	0.6886	0.7028	0.7142	0.7057	0.6931	0.7281	0.6941	0.6916	0.693	0.6781
5.50053	0.0938	0.0931	0.0937	0.8132	0.8011	0.7909	0.8045	0.8156	0.8081	0.7914	0.8281	0.7955	0.7928	0.7942	0.7817		5.50053	0.7194	0.708	0.6972	0.7107	0.7225	0.7144	0.6976	0.735	0.7018	0.699	0.7011	0.688
5.60056	0.0934	0.093	0.0935	0.8225	0.8106	0.8009	0.8166	0.8243	0.8176	0.8022	0.8357	0.8038	0.8049	0.8042	0.7922		5.60056	0.7291	0.7176	0.7074	0.7232	0.7313	0.7241	0.7088	0.7427	0.7103	0.7115	0.7112	0.6987
5.70056	0.0937	0.0932	0.0941	0.8308	0.8153	0.8095	0.8256	0.8383	0.8269	0.808	0.8457	0.8112	0.8153	0.8142	0.7991		5.70056	0.7371	0.7221	0.7154	0.7319	0.7451	0.7328	0.7143	0.7525	0.7171	0.7216	0.721	0.705
5.80058	0.094	0.093	0.0937	0.8394	0.8233	0.8184	0.8415	0.852	0.8422	0.8172	0.852	0.8192	0.8248	0.8257	0.8109		5.80058	0.7454	0.7303	0.7247	0.7475	0.759	0.7485	0.7232	0.759	0.7255	0.7308	0.7327	0.7172
5.90058	0.094	0.094	0.0943	0.8495	0.8339	0.8293	0.8549	0.8628	0.8582	0.8214	0.8615	0.8246	0.8332	0.843	0.8266		5.90058	0.7555	0.7399	0.735	0.7609	0.7688	0.7639	0.7274	0.7675	0.7303	0.7392	0.749	0.7323
6.00061	0.0937	0.0933	0.0935	0.8621	0.8415	0.8364	0.8633	0.8699	0.865	0.8286	0.8688	0.8328	0.8476	0.8494	0.8395		6.00061	0.7684	0.7482	0.7429	0.7696	0.7766	0.7715	0.7349	0.7755	0.7393	0.7539	0.7561	0.746
6.10061	0.0931	0.0936	0.0937	0.8714	0.8543	0.8478	0.8719	0.8769	0.873	0.8328	0.8748	0.8364	0.8591	0.8602	0.8508		6.10061	0.7783	0.7607	0.7541	0.7788	0.7833	0.7793	0.7397	0.7812	0.7427	0.766	0.7666	0.7571
6.20061	0.0939	0.0935	0.0939	0.8816	0.8669	0.8601	0.8786	0.885	0.8811	0.8414	0.8826	0.8448	0.8669	0.8665	0.8616		6.20061	0.7877	0.7734	0.7662	0.7847	0.7915	0.7872	0.7475	0.7891	0.7509	0.773	0.773	0.7677
6.30064	0.0944	0.0933	0.0936	0.8888	0.8762	0.8693	0.8883	0.8924	0.8894	0.8498	0.8898	0.8502	0.8757	0.8745	0.8676		6.30064	0.7944	0.7829	0.7757	0.7939	0.7991	0.7958	0.7554	0.7965	0.7566	0.7813	0.7812	0.774
6.40064	0.0936	0.0934	0.0939	0.8975	0.8844	0.8786	0.8941	0.8992	0.8967	0.8543	0.898	0.8563	0.8849	0.8829	0.8748		6.40064	0.8039	0.791	0.7847	0.8005	0.8058	0.8028	0.7607	0.8046	0.7624	0.7913	0.7895	0.7809
6.50064	0.0938	0.093	0.0935	0.9013	0.8902	0.8831	0.9017	0.9061	0.9038	0.8606	0.9023	0.8634	0.8903	0.8909	0.8846		6.50064	0.8075	0.7972	0.7896	0.8079	0.8131	0.8103	0.7668	0.8093	0.7699	0.7965	0.7979	0.7911
6.60067	0.0936	0.0934	0.0941	0.9093	0.8987	0.8919	0.9097	0.9122	0.9105	0.8676	0.91	0.8702	0.8985	0.8985	0.8906		6.60067	0.8157	0.8053	0.7978	0.8161	0.8188	0.8164	0.774	0.8166	0.7761	0.8049	0.8051	0.7965
6.70067	0.0938	0.0934	0.094	0.9149	0.9045	0.8966	0.9149	0.9184	0.9175	0.8698	0.9113	0.8725	0.9054	0.905	0.8984		6.70067	0.8211	0.8111	0.8026	0.8211	0.825	0.8235	0.776	0.8179	0.7785	0.8116	0.8116	0.8044
6.80069	0.0936	0.0935	0.0938	0.9224	0.9126	0.9045	0.9205	0.9254	0.9241	0.8768	0.9198	0.8779	0.9115	0.9111	0.9076		6.80069	0.8288	0.8191	0.8107	0.8269	0.8319	0.8303	0.7832	0.8263	0.7841	0.8179	0.8176	0.8138
6.90069	0.0937	0.0935	0.0938	0.9261	0.9181	0.9113	0.9264	0.9306	0.9294	0.8754	0.9187	0.8793	0.9175	0.9172	0.9114		6.90069	0.8324	0.8246	0.8175	0.8327	0.8371	0.8356	0.7817	0.8252	0.7855	0.8238	0.8237	0.8176
7.00069	0.0939	0.0931	0.0937	0.9335	0.9246	0.9183	0.9336	0.9376	0.9369	0.8835	0.9252	0.8852	0.9219	0.9218	0.9182		7.00069	0.8396	0.8315	0.8246	0.8397	0.8445	0.8432	0.7896	0.8321	0.7915	0.828	0.8287	0.8245
7.10072	0.0934	0.0936	0.0936	0.9394	0.9308	0.9225	0.9388	0.9431	0.9423	0.8881	0.9323	0.8902	0.9295	0.9278	0.9249		7.10072	0.846	0.8372	0.8289	0.8454	0.8495	0.8487	0.7947	0.8387	0.7966	0.8361	0.8342	0.8313
7.20072	0.0938	0.0936	0.0943	0.9488	0.9389	0.9348	0.9451	0.9503	0.9488	0.8898	0.9334	0.8927	0.9353	0.9341	0.9335		7.20072	0.855	0.8453	0.8405	0.8513	0.8567	0.8545	0.796	0.8398	0.7984	0.8415	0.8405	0.8392
7.30075	0.0935	0.0934	0.0942	0.955	0.9455	0.9395	0.9515	0.9553	0.9555	0.893	0.9363	0.8949	0.9424	0.9422	0.9403		7.30075	0.8615	0.8521	0.8453	0.858	0.8619	0.8613	0.7995	0.8429	0.8007	0.8489	0.8488	0.8461
7.40075	0.0942	0.0935	0.0941	0.9596	0.9507	0.9462	0.9572	0.961	0.9617	0.8953	0.9409	0.8987	0.9473	0.9492	0.9466		7.40075	0.8654	0.8572	0.8521	0.863	0.8675	0.8676	0.8011	0.8474	0.8046	0.8531	0.8557	0.8525
7.50078	0.0943	0.0935	0.094	0.9651	0.956	0.9509	0.9615	0.9655	0.9653	0.8988	0.9422	0.9008	0.953	0.9527	0.9543		7.50078	0.8708	0.8625	0.8569	0.8672	0.872	0.8713	0.8045	0.8487	0.8068	0.8587	0.8592	0.8603
7.60078	0.094	0.0934	0.0935	0.9717	0.9618	0.9575	0.9681	0.9701	0.9697	0.9054	0.9471	0.9043	0.9578	0.9574	0.9602		7.60078	0.8777	0.8684	0.864	0.8741	0.8767	0.8762	0.8114	0.8537	0.8108	0.8638	0.864	0.8667
7.70078	0.094	0.0934	0.0935	0.979	0.9699	0.966	0.973	0.975	0.9754	0.9067	0.9541	0.9088	0.9661	0.9646	0.9669		7.70078	0.885	0.8765	0.8725	0.879	0.8816	0.8819	0.8127	0.8607	0.8153	0.8721	0.8712	0.8734
7.80081	0.0941	0.0936	0.0941	0.9835	0.9752	0.9711	0.9775	0.9778	0.9791	0.9108	0.961	0.9137	0.968	0.9671	0.9693		7.80081	0.8894	0.8816	0.877	0.8834	0.8842	0.885	0.8167	0.8674	0.8196	0.8739	0.8735	0.8752
7.90081	0.0942	0.0939	0.0937	0.9893	0.9822	0.9786	0.9791	0.9814	0.9831	0.9125	0.9606	0.9156	0.9738	0.9717	0.976		7.90081	0.8951	0.8883	0.8849	0.8849	0.8875	0.8894	0.8183	0.8667	0.8219	0.8796	0.8778	0.8823
8.00083	0.0941	0.0937	0.0938	0.9935	0.9862	0.9841	0.9855	0.9844	0.9852	0.9178	0.9627	0.9183	0.9769	0.9753	0.9801		8.00083	0.8994	0.8925	0.8903	0.8914	0.8907	0.8914	0.8237	0.869	0.8245	0.8828	0.8816	0.8863
8.10083	0.094	0.0936	0.094	0.998	0.9922	0.9891	0.9886	0.9887	0.9902	0.9173	0.967	0.9212	0.9825	0.9815	0.9855		8.10083	0.904	0.8986	0.8951	0.8946	0.8951	0.8962	0.8233	0.8734	0.8272	0.8885	0.8879	0.8915
8.20083	0.0937	0.0933	0.0936	1.0026	0.9986	0.9963	0.9925	0.993	0.9947	0.9231	0.9723	0.9254	0.9877	0.9853	0.9892		8.20083	0.9089	0.9053	0.9027	0.8988	0.8997	0.9011	0.8294	0.879	0.8318	0.894	0.892	0.8956
8.30086	0.0937	0.0932	0.0938	1.0057	1.0017	0.9991	0.9942	0.9964	0.9972	0.9232	0.9719	0.9259	0.9901	0.9882	0.9934		8.30086	0.912	0.9085	0.9053	0.9005	0.9032	0.9034	0.8295	0.8787	0.8321	0.8964	0.895	0.8996
8.40086	0.0938	0.0932	0.0941	1.01	1.0055	1.0026	0.9977	0.9981	1.001	0.9253	0.9752	0.9289	0.9903	0.9922	0.9997		8.40086	0.9162	0.9123	0.9085	0.9039	0.9049	0.9069	0.8315	0.882	0.8348	0.8965	0.899	0.9056
8.50089	0.0943	0.0936	0.094	1.0139	1.0102	1.0084	1	1.0008	1.0015	0.9286	0.981	0.9328	0.9949	0.994	0.999		8.50089	0.9196	0.9166	0.9144	0.9057	0.9072	0.9075	0.8343	0.8874	0.8388	0.9006	0.9004	0.905
8.60089	0.0942	0.0939	0.0944	1.0171	1.0145	1.0126	1.0054	1.0048	1.0068	0.9304	0.98	0.9339	0.999	0.9975	1.0042		8.60089	0.9229	0.9206	0.9182	0.9112	0.9109	0.9124	0.8362	0.8861	0.8395	0.9048	0.9036	0.9098
8.70089	0.0941	0.0936	0.0946	1.0221	1.0196	1.017	1.0087	1.0095	1.0101	0.9354	0.9865	0.9385	1.0016	1.0009	1.0072		8.70089	0.928	0.926	0.9224	0.9146	0.9159	0.9155	0.8413	0.8929	0.8439	0.9075	0.9073	0.9126
8.80092	0.0941	0.0938	0.0939	1.024	1.023	1.0208	1.0118	1.0098	1.0115	0.9362	0.9902	0.9396	1.0037	1.0044	1.0074		8.80092	0.9299	0.9292	0.9269	0.9177	0.916	0.9176	0.8421	0.8964	0.8457	0.9096	0.9106	0.9135
8.90092	0.0937	0.0931	0.0939	1.0286	1.0283	1.0247	1.0146	1.014	1.0157	0.9396	0.9921	0.9429	1.0068	1.0069	1.0125		8.90092	0.9349	0.9352	0.9308	0.9209	0.9209	0.9218	0.8459	0.899	0.849	0.9131	0.9138	0.9186
9.00094	0.094	0.0935	0.094	1.0316	1.0332	1.0298	1.0156	1.0156	1.017	0.9415	0.9936	0.9445	1.0109	1.0104	1.0157		9.00094	0.9376	0.9397	0.9358	0.9216	0.9221	0.923	0.8475	0.9001	0.8505	0.9169	0.9169	0.9217
9.10094	0.0944	0.0945	0.0943	1.0368	1.0367	1.0336	1.0187	1.0168	1.0205	0.9428	0.9948	0.9457	1.013	1.0121	1.0198		9.10094	0.9424	0.9422	0.9393	0.9243	0.9223	0.9262	0.8484	0.9003	0.8514	0.9186	0.9176	0.9255
9.20094	0.0942	0.0935	0.0944	1.0382	1.0408	1.037	1.019	1.0179	1.0219	0.9444	0.9987	0.9497	1.0149	1.0135	1.0224		9.20094	0.944	0.9473	0.9426	0.9248	0.9244	0.9275	0.8502	0.9052	0.8553	0.9207	0.92	0.928
9.30097	0.0944	0.0935	0.0939	1.0405	1.0431	1.0389	1.0215	1.0179	1.024	0.9474	1.0051	0.9515	1.0156	1.0138	1.0239		9.30097	0.9461	0.9496	0.945	0.9271	0.9244	0.9301	0.853	0.9116	0.8576	0.9212	0.9203	0.93
9.40097	0.0946	0.0938	0.0943	1.0471	1.0495	1.0453	1.0248	1.0213	1.0273	0.9515	1.0056	0.954	1.0192	1.0162	1.0278		9.40097	0.9525	0.9557	0.951	0.9302	0.9275	0.933	0.8569	0.9118	0.8597	0.9246	0.9224	0.9335
9.501	0.0937	0.0939	0.0943	1.0488	1.0532	1.0487	1.0253	1.0242	1.0297	0.9516	1.0108	0.9567	1.022	1.0187	1.0315		9.501	0.9551	0.9593	0.9544	0.9316	0.9303	0.9354	0.8579	0.9169	0.8624	0.9283	0.9248	0.9372
9.601	0.0937	0.0938	0.0941	1.0519	1.0563	1.0516	1.0269	1.0234	1.0296	0.9556	1.0124	0.9586	1.0226	1.0204	1.0317		9.601	0.9582	0.9625	0.9575	0.9332	0.9296	0.9355	0.8619	0.9186	0.8645	0.9289	0.9266	0.9376
9.701	0.0937	0.0934	0.0944	1.0548	1.0586	1.0534	1.0279	1.0244	1.0302	0.9569	1.0154	0.9617	1.0241	1.0211	1.0356		9.701	0.9611	0.9652	0.959	0.9342	0.931	0.9358	0.8632	0.922	0.8673	0.9304	0.9277	0.9412
9.80103	0.0937	0.0935	0.0939	1.0569	1.0629	1.056	1.0295	1.025	1.0325	0.9583	1.018	0.964	1.0256	1.0233	1.0365		9.80103	0.9632	0.9694	0.9621	0.9358	0.9315	0.9386	0.8646	0.9245	0.8701	0.9319	0.9298	0.9426
9.90103	0.0938	0.0936	0.094	1.0591	1.0655	1.0589	1.0294	1.0271	1.0343	0.9587	1.0182	0.965	1.0262	1.0244	1.0396		9.90103	0.9653	0.9719	0.9649	0.9356	0.9335	0.9403	0.8649	0.9246	0.871	0.9324	0.9308	0.9456
10.0011	0.0934	0.0937	0.0941	1.0609	1.0696	1.0614	1.0322	1.0287	1.0356	0.9662	1.0267	0.969	1.028	1.0247	1.04		10.0011	0.9675	0.9759	0.9673	0.9388	0.935	0.9415	0.8728	0.933	0.8749	0.9346	0.931	0.9459
10.1011	0.0943	0.0937	0.094	1.0645	1.0724	1.0643	1.0298	1.0273	1.0365	0.9667	1.0281	0.9715	1.0295	1.026	1.0398		10.1011	0.9702	0.9787	0.9703	0.9355	0.9336	0.9425	0.8724	0.9344	0.8775	0.9352	0.9323	0.9458
10.2011	0.0943	0.0939	0.0939	1.0646	1.0754	1.0664	1.033	1.029	1.0374	0.9686	1.032	0.9739	1.0292	1.0263	1.0425		10.2011	0.9703	0.9815	0.9725	0.9387	0.9351	0.9435	0.8743	0.9381	0.88	0.9349	0.9324	0.9486
10.3011	0.0939	0.0936	0.094	1.0684	1.0784	1.0681	1.0334	1.0303	1.0373	0.9668	1.032	0.9739	1.0304	1.0273	1.0431		10.3011	0.9745	0.9848	0.9741	0.9395	0.9367	0.9433	0.8729	0.9384	0.8799	0.9365	0.9337	0.9491
10.4011	0.0937	0.0936	0.0937	1.0722	1.083	1.0721	1.0336	1.0308	1.0396	0.9685	1.0317	0.9757	1.0311	1.0288	1.0433		10.4011	0.9785	0.9894	0.9784	0.9399	0.9372	0.9459	0.8748	0.9381	0.882	0.9374	0.9352	0.9496
10.5011	0.094	0.0936	0.0942	1.077	1.0872	1.0763	1.035	1.0305	1.0406	0.9751	1.0396	0.9796	1.033	1.0298	1.0475		10.5011	0.983	0.9936	0.9821	0.941	0.9369	0.9464	0.8811	0.946	0.8854	0.939	0.9362	0.9533
10.6011	0.0938	0.0939	0.0944	1.0794	1.0916	1.0801	1.035	1.031	1.0428	0.9732	1.0402	0.9813	1.0324	1.0291	1.0488		10.6011	0.9856	0.9977	0.9857	0.9412	0.9371	0.9484	0.8794	0.9463	0.8869	0.9386	0.9352	0.9544
10.7011	0.0933	0.0933	0.0939	1.0811	1.0926	1.0795	1.0335	1.0302	1.0417	0.9781	1.0427	0.9841	1.0336	1.0298	1.0476		10.7011	0.9878	0.9993	0.9856	0.9402	0.9369	0.9478	0.8848	0.9494	0.8902	0.9403	0.9365	0.9537
10.8011	0.0941	0.094	0.0944	1.0833	1.0965	1.0827	1.0373	1.034	1.0431	0.9772	1.0457	0.9848	1.0351	1.0312	1.0491		10.8011	0.9892	1.0025	0.9883	0.9432	0.94	0.9487	0.8831	0.9517	0.8904	0.941	0.9372	0.9547
10.9011	0.0944	0.094	0.0942	1.0881	1.1016	1.0882	1.0382	1.0339	1.0453	0.9784	1.0482	0.9878	1.0364	1.0338	1.0526		10.9011	0.9937	1.0076	0.994	0.9438	0.9399	0.9511	0.884	0.9542	0.8936	0.942	0.9398	0.9584
11.0011	0.094	0.0937	0.0942	1.0899	1.1051	1.0913	1.038	1.0328	1.0465	0.9831	1.0505	0.99	1.0379	1.0338	1.0533		11.0011	0.9959	1.0114	0.9971	0.944	0.9391	0.9523	0.8891	0.9568	0.8958	0.9439	0.9401	0.9591
11.1012	0.094	0.0937	0.0944	1.0937	1.1078	1.0938	1.0382	1.0336	1.0474	0.9844	1.0536	0.9913	1.0381	1.0346	1.0544		11.1012	0.9997	1.0141	0.9994	0.9442	0.9399	0.953	0.8904	0.9599	0.8969	0.9441	0.9409	0.96
11.2012	0.0939	0.0939	0.0944	1.0913	1.1069	1.0919	1.0367	1.0321	1.0449	0.9837	1.0537	0.9929	1.0367	1.0308	1.0544		11.2012	0.9974	1.013	0.9975	0.9428	0.9382	0.9505	0.8898	0.9598	0.8985	0.9428	0.9369	0.96
11.3012	0.094	0.0939	0.0943	1.0934	1.1093	1.0934	1.037	1.0308	1.0452	0.988	1.0591	0.9965	1.0375	1.0333	1.0556		11.3012	0.9994	1.0154	0.9991	0.943	0.9369	0.9509	0.894	0.9652	0.9022	0.9435	0.9394	0.9613
11.4012	0.0937	0.0939	0.0938	1.0934	1.1111	1.0938	1.0353	1.0295	1.0448	0.9912	1.065	0.9987	1.037	1.0317	1.0542		11.4012	0.9997	1.0172	1	0.9416	0.9356	0.951	0.8975	0.9711	0.9049	0.9433	0.9378	0.9604
11.5012	0.0945	0.0939	0.0946	1.0982	1.1148	1.0983	1.0362	1.0293	1.0473	0.9896	1.0611	0.9993	1.0383	1.0326	1.0571		11.5012	1.0037	1.0209	1.0037	0.9417	0.9354	0.9527	0.8951	0.9672	0.9047	0.9438	0.9387	0.9625
11.6012	0.0941	0.0938	0.0946	1.0988	1.1168	1.0988	1.0365	1.03	1.0464	0.9946	1.0684	1.0045	1.0366	1.0314	1.0577		11.6012	1.0047	1.023	1.0042	0.9424	0.9362	0.9518	0.9005	0.9746	0.9099	0.9425	0.9376	0.9631
11.7012	0.0941	0.094	0.0943	1.1004	1.1186	1.101	1.0347	1.0272	1.0465	0.9933	1.0658	1.0035	1.0376	1.0328	1.0586		11.7012	1.0063	1.0246	1.0067	0.9406	0.9332	0.9522	0.8992	0.9718	0.9092	0.9435	0.9388	0.9643
11.8013	0.0944	0.0941	0.0944	1.1004	1.1201	1.1014	1.0339	1.0254	1.0456	0.9949	1.068	1.0059	1.0347	1.0306	1.0589		11.8013	1.006	1.026	1.007	0.9395	0.9313	0.9512	0.9005	0.9739	0.9115	0.9403	0.9365	0.9645
11.9013	0.094	0.0941	0.0943	1.1023	1.1224	1.1031	1.0355	1.0289	1.0475	0.9969	1.0688	1.0082	1.0382	1.0313	1.0589		11.9013	1.0083	1.0283	1.0088	0.9415	0.9348	0.9532	0.9029	0.9747	0.9139	0.9442	0.9372	0.9646
12.0013	0.0938	0.0936	0.0947	1.103	1.1237	1.1037	1.035	1.0294	1.047	0.9992	1.0711	1.0117	1.0375	1.0315	1.0615		12.0013	1.0092	1.0301	1.009	0.9412	0.9358	0.9523	0.9054	0.9775	0.917	0.9437	0.9379	0.9668
12.1013	0.0937	0.0934	0.0939	1.1046	1.1268	1.107	1.0345	1.0281	1.048	1.003	1.0804	1.0156	1.0385	1.0337	1.063		12.1013	1.0109	1.0334	1.0131	0.9408	0.9347	0.9541	0.9093	0.987	0.9217	0.9448	0.9403	0.9691
12.2013	0.0939	0.0936	0.094	1.1041	1.1268	1.1055	1.0339	1.0267	1.0482	1.0046	1.0794	1.0172	1.0381	1.0319	1.0626		12.2013	1.0102	1.0332	1.0115	0.94	0.9331	0.9542	0.9107	0.9858	0.9232	0.9442	0.9383	0.9686
12.3013	0.0944	0.0936	0.0942	1.1063	1.1285	1.1066	1.034	1.027	1.0487	1.0053	1.079	1.0187	1.0379	1.032	1.0619		12.3013	1.0119	1.0349	1.0124	0.9396	0.9334	0.9545	0.9109	0.9854	0.9245	0.9435	0.9384	0.9677
12.4013	0.0939	0.0936	0.0942	1.1033	1.1272	1.104	1.032	1.0253	1.0477	1.009	1.0823	1.0203	1.0362	1.0295	1.062		12.4013	1.0094	1.0336	1.0098	0.9381	0.9317	0.9535	0.9151	0.9887	0.9261	0.9423	0.9359	0.9678
12.5013	0.0936	0.0939	0.094	1.1038	1.1272	1.1043	1.0302	1.0247	1.0447	1.0118	1.0843	1.0228	1.0334	1.0288	1.0613		12.5013	1.0102	1.0333	1.0103	0.9366	0.9308	0.9507	0.9182	0.9904	0.9288	0.9398	0.9349	0.9673
12.6013	0.0945	0.094	0.0946	1.1077	1.1328	1.1071	1.0312	1.0231	1.0472	1.0105	1.0858	1.025	1.0352	1.0292	1.0653		12.6013	1.0132	1.0388	1.0125	0.9367	0.9291	0.9526	0.916	0.9918	0.9304	0.9407	0.9352	0.9707
12.7014	0.0938	0.094	0.0942	1.1092	1.1335	1.1078	1.0307	1.0243	1.0475	1.0159	1.0929	1.0286	1.0345	1.0294	1.0649		12.7014	1.0154	1.0395	1.0136	0.9369	0.9303	0.9533	0.9221	0.9989	0.9344	0.9407	0.9354	0.9707
12.8014	0.0937	0.094	0.0945	1.1084	1.1345	1.1065	1.0283	1.0229	1.0468	1.0136	1.0888	1.0282	1.0331	1.0266	1.0633		12.8014	1.0147	1.0405	1.012	0.9346	0.9289	0.9523	0.9199	0.9948	0.9337	0.9394	0.9326	0.9688
12.9014	0.0947	0.0944	0.0948	1.11	1.1362	1.1084	1.029	1.0231	1.0471	1.0179	1.0912	1.0302	1.0334	1.0272	1.0641		12.9014	1.0153	1.0418	1.0136	0.9343	0.9287	0.9523	0.9232	0.9968	0.9354	0.9387	0.9328	0.9693
13.0014	0.0939	0.0937	0.0944	1.1115	1.1373	1.1089	1.0278	1.0208	1.0465	1.0174	1.0921	1.0321	1.0331	1.0265	1.0677		13.0014	1.0176	1.0436	1.0145	0.9339	0.9271	0.9521	0.9235	0.9984	0.9377	0.9392	0.9328	0.9733
13.1014	0.0938	0.0938	0.0941	1.1106	1.1366	1.1073	1.0253	1.0196	1.0456	1.0207	1.0951	1.0346	1.0331	1.0251	1.0673		13.1014	1.0168	1.0428	1.0132	0.9315	0.9258	0.9515	0.9269	1.0013	0.9405	0.9393	0.9313	0.9732
13.2014	0.0943	0.0941	0.0943	1.1107	1.1387	1.1094	1.0245	1.0174	1.0445	1.0198	1.0952	1.0341	1.031	1.0231	1.0677		13.2014	1.0164	1.0446	1.0151	0.9302	0.9233	0.9502	0.9255	1.0011	0.9398	0.9367	0.929	0.9734
13.3014	0.0939	0.0939	0.0941	1.1105	1.1394	1.1089	1.0241	1.017	1.0443	1.0229	1.098	1.0363	1.0307	1.0234	1.0671		13.3014	1.0166	1.0455	1.0148	0.9302	0.9231	0.9502	0.929	1.0041	0.9422	0.9368	0.9295	0.973
13.4014	0.0943	0.0946	0.0947	1.1128	1.1409	1.1106	1.0244	1.0184	1.0456	1.0248	1.0987	1.0396	1.0299	1.0247	1.0715		13.4014	1.0185	1.0463	1.0159	0.9301	0.9238	0.9509	0.9305	1.0041	0.9449	0.9356	0.9301	0.9768
13.5014	0.0941	0.0933	0.0939	1.1152	1.1441	1.1134	1.0242	1.0183	1.0454	1.0257	1.1009	1.0405	1.0309	1.0232	1.0706		13.5014	1.0211	1.0508	1.0195	0.9301	0.925	0.9515	0.9316	1.0076	0.9466	0.9368	0.9299	0.9767
13.6014	0.0938	0.0934	0.0944	1.1147	1.1438	1.1135	1.0228	1.0168	1.0446	1.0307	1.1056	1.0437	1.029	1.0227	1.0684		13.6014	1.0209	1.0504	1.0191	0.929	0.9234	0.9502	0.9369	1.0122	0.9493	0.9352	0.9293	0.974
13.7014	0.0935	0.0933	0.0936	1.114	1.1437	1.1127	1.0205	1.0161	1.0445	1.0282	1.1038	1.0437	1.0273	1.0201	1.07		13.7014	1.0205	1.0504	1.0191	0.927	0.9228	0.9509	0.9347	1.0105	0.9501	0.9338	0.9268	0.9764
13.8015	0.0939	0.0939	0.0942	1.1157	1.1453	1.1142	1.0215	1.0152	1.0453	1.0293	1.1046	1.0452	1.0281	1.0221	1.0712		13.8015	1.0218	1.0514	1.02	0.9276	0.9213	0.9511	0.9354	1.0107	0.951	0.9342	0.9282	0.977
13.9015	0.0944	0.0942	0.0944	1.1165	1.1464	1.1151	1.0193	1.0139	1.0447	1.0314	1.1053	1.0474	1.0268	1.022	1.0715		13.9015	1.0221	1.0522	1.0207	0.9249	0.9197	0.9503	0.937	1.0111	0.953	0.9324	0.9278	0.9771
14.0015	0.0943	0.0944	0.0944	1.1177	1.1494	1.1171	1.02	1.0125	1.0458	1.0047	1.0341	1.0643	1.0263	1.0198	1.072		14.0015	1.0234	1.055	1.0227	0.9257	0.9181	0.9514	0.9104	0.9397	0.9699	0.932	0.9254	0.9776
	0.0938	0.0942	0.0942	1.1197	1.1507	1.1181	1.0177	1.013	1.0456	1.004	1.0317	1.064	1.026	1.0184	1.0736			1.0259	1.0565	1.0239	0.9239	0.9188	0.9514	0.9102	0.9375	0.9698	0.9322	0.9242	0.9794
	0.094	0.0939	0.0946	1.1198	1.15	1.1178	1.0178	1.0147	1.0462	1.003	1.0327	1.0629	1.025	1.019	1.0735			1.0258	1.0561	1.0232	0.9238	0.9208	0.9516	0.909	0.9388	0.9683	0.931	0.9251	0.9789
	0.0942	0.0943	0.0947	1.1215	1.1517	1.1192	1.018	1.0132	1.0463	1.0027	1.0318	1.0635	1.0263	1.0187	1.076			1.0273	1.0574	1.0245	0.9238	0.9189	0.9516	0.9085	0.9375	0.9688	0.9321	0.9244	0.9813
	0.0941	0.094	0.0943	1.1205	1.1543	1.1179	1.014	1.0095	1.0468	1	1.0309	1.0616	1.0237	1.0185	1.0759			1.0264	1.0603	1.0236	0.9199	0.9155	0.9525	0.9059	0.9369	0.9673	0.9296	0.9245	0.9816
	0.0939	0.0941	0.0942	1.1226	1.1556	1.119	1.0119	1.0083	1.0451	0.9999	1.0315	1.0614	1.0235	1.0173	1.0744			1.0287	1.0615	1.0248	0.918	0.9142	0.9509	0.906	0.9374	0.9672	0.9296	0.9232	0.9802
	0.0945	0.0941	0.0944	1.1217	1.1549	1.1201	1.0117	1.0055	1.0445	0.9985	1.0275	1.0601	1.021	1.0147	1.076			1.0272	1.0608	1.0257	0.9172	0.9114	0.9501	0.904	0.9334	0.9657	0.9265	0.9206	0.9816
	0.0943	0.0939	0.0944	1.1221	1.1546	1.1197	1.0097	1.0051	1.0447	0.9971	1.0282	1.0593	1.022	1.0142	1.0768			1.0278	1.0607	1.0253	0.9154	0.9112	0.9503	0.9028	0.9343	0.9649	0.9277	0.9203	0.9824
	0.0942	0.094	0.0944	1.1234	1.1547	1.1207	1.0083	1.0052	1.0448	0.9954	1.0242	1.0583	1.0196	1.0119	1.0778			1.0292	1.0607	1.0263	0.9141	0.9112	0.9504	0.9012	0.9302	0.9639	0.9254	0.9179	0.9834
	0.0947	0.0944	0.0946	1.125	1.1575	1.1216	1.0074	1.0022	1.0455	0.9954	1.0251	1.0574	1.0198	1.0113	1.0788			1.0303	1.0631	1.027	0.9127	0.9078	0.9509	0.9007	0.9307	0.9628	0.9251	0.9169	0.9842
	0.0942	0.0939	0.0949	1.1234	1.1574	1.1206	1.0063	1.0036	1.0437	0.9921	1.0254	1.0562	1.0199	1.0131	1.0759			1.0292	1.0635	1.0257	0.9121	0.9097	0.9488	0.8979	0.9315	0.9613	0.9257	0.9192	0.981
	0.0945	0.0941	0.0942	1.1231	1.1558	1.1198	1.0065	1.0012	1.0433	0.992	1.0244	1.0569	1.0171	1.0103	1.0756			1.0286	1.0617	1.0256	0.912	0.9071	0.9491	0.8975	0.9303	0.9627	0.9226	0.9162	0.9814
	0.0943	0.0941	0.0946	1.1234	1.1554	1.1205	1.0044	0.9997	1.0425	0.9892	1.0232	1.0543	1.0164	1.0081	1.078			1.0291	1.0613	1.0259	0.9101	0.9056	0.9479	0.8949	0.9291	0.9597	0.9221	0.914	0.9834
	0.0946	0.0947	0.0953	1.1237	1.1575	1.1204	1.0043	1.001	1.0425	0.9881	1.0218	1.0539	1.0157	1.0097	1.0789			1.0291	1.0628	1.0251	0.9097	0.9063	0.9472	0.8935	0.9271	0.9586	0.9211	0.915	0.9836
	0.0944	0.0935	0.0943	1.1259	1.159	1.1226	1.0034	0.9996	1.043	0.9901	1.0221	1.0553	1.0174	1.0081	1.0789			1.0315	1.0655	1.0283	0.909	0.9061	0.9487	0.8957	0.9286	0.961	0.923	0.9146	0.9846
	0.0943	0.0942	0.0947	1.1288	1.1609	1.1247	1.0032	1.0011	1.0438	0.9886	1.0212	1.0561	1.0182	1.0104	1.0802			1.0345	1.0667	1.03	0.9089	0.9069	0.9491	0.8943	0.927	0.9614	0.9239	0.9162	0.9855
	0.0948	0.0944	0.0945	1.1274	1.1629	1.1237	1.0007	0.999	1.0431	0.987	1.0197	1.0558	1.0185	1.0089	1.0808			1.0326	1.0685	1.0292	0.9059	0.9046	0.9486	0.8922	0.9253	0.9613	0.9237	0.9145	0.9863
	0.0941	0.0942	0.0949	1.1262	1.1607	1.1216	1.0011	0.9956	1.0412	0.986	1.0163	1.0541	1.0158	1.0071	1.0808			1.0321	1.0665	1.0267	0.907	0.9014	0.9463	0.8919	0.9221	0.9592	0.9217	0.9129	0.9859
	0.0938	0.0939	0.0945	1.1266	1.1611	1.1234	1.0001	0.9956	1.0421	0.986	1.0207	1.0549	1.0156	1.0072	1.0779			1.0328	1.0672	1.0289	0.9063	0.9017	0.9476	0.8922	0.9268	0.9604	0.9218	0.9133	0.9834
	0.0954	0.094	0.0948	1.1279	1.1615	1.1229	0.9985	0.9964	1.0413	0.9845	1.0197	1.0538	1.0148	1.0048	1.0788			1.0325	1.0675	1.0281	0.9031	0.9024	0.9465	0.8891	0.9257	0.959	0.9194	0.9108	0.984
	0.0939	0.094	0.0948	1.1293	1.1635	1.124	0.9974	0.9952	1.0429	0.9843	1.0174	1.0555	1.0154	1.0049	1.0778			1.0354	1.0695	1.0292	0.9035	0.9012	0.9481	0.8904	0.9234	0.9607	0.9215	0.9109	0.983
	0.0947	0.094	0.0944	1.1282	1.1632	1.1237	0.996	0.9944	1.0419	0.9835	1.0183	1.0552	1.0147	1.005	1.0823			1.0335	1.0692	1.0293	0.9013	0.9004	0.9475	0.8888	0.9243	0.9608	0.92	0.911	0.9879
	0.0943	0.0941	0.0945	1.1287	1.1633	1.123	0.996	0.9951	1.0407	0.9829	1.015	1.056	1.0131	1.0047	1.0809			1.0344	1.0692	1.0285	0.9017	0.901	0.9462	0.8886	0.9209	0.9615	0.9188	0.9106	0.9864
	0.0937	0.0935	0.0942	1.1279	1.1629	1.1219	0.9939	0.9933	1.0408	0.9806	1.0179	1.0553	1.0124	1.0042	1.0806			1.0342	1.0694	1.0277	0.9002	0.8998	0.9466	0.8869	0.9244	0.9611	0.9187	0.9107	0.9864
	0.0944	0.0942	0.0951	1.131	1.165	1.1257	0.9972	0.9938	1.0416	0.9821	1.0173	1.0565	1.0156	1.0051	1.0803			1.0366	1.0708	1.0306	0.9028	0.8996	0.9465	0.8877	0.9231	0.9614	0.9212	0.9109	0.9852
	0.0945	0.0946	0.0948	1.129	1.1623	1.1226	0.9955	0.9958	1.0414	0.9801	1.0179	1.0559	1.0127	1.0038	1.0793			1.0345	1.0677	1.0278	0.901	0.9012	0.9466	0.8856	0.9233	0.9611	0.9182	0.9092	0.9845
	0.0945	0.094	0.0943	1.1291	1.1645	1.1241	0.9967	0.9966	1.0419	0.9808	1.0163	1.0556	1.0127	1.0026	1.0797			1.0346	1.0705	1.0298	0.9022	0.9026	0.9476	0.8863	0.9223	0.9613	0.9182	0.9086	0.9854
	0.0945	0.0942	0.0951	1.1327	1.1693	1.1276	0.9963	0.9948	1.0448	0.9815	1.0187	1.0582	1.0151	1.0047	1.0809			1.0382	1.0751	1.0325	0.9018	0.9006	0.9497	0.887	0.9245	0.9631	0.9206	0.9105	0.9858
	0.095	0.0944	0.0945	1.1334	1.1691	1.1263	0.9959	0.9949	1.0424	0.9818	1.0173	1.0578	1.013	1.0023	1.0772			1.0384	1.0747	1.0318	0.9009	0.9005	0.9479	0.8868	0.9229	0.9633	0.918	0.9079	0.9827
	0.0943	0.0941	0.0943	1.1336	1.1678	1.127	0.9943	0.996	1.0441	0.9803	1.0169	1.0591	1.0152	1.0039	1.0798			1.0393	1.0737	1.0327	0.9	0.9019	0.9498	0.886	0.9228	0.9648	0.9209	0.9098	0.9855
	0.0944	0.0946	0.0946	1.1347	1.1716	1.1273	0.9926	0.9928	1.0435	0.9794	1.0153	1.0591	1.0147	1.0029	1.0796			1.0403	1.077	1.0327	0.8982	0.8982	0.9489	0.885	0.9207	0.9645	0.9203	0.9083	0.985
	0.0945	0.0938	0.0941	1.1357	1.1714	1.1287	0.9924	0.9943	1.0442	0.9795	1.0178	1.0602	1.0153	1.0035	1.0792			1.0412	1.0776	1.0346	0.8979	0.9005	0.9501	0.885	0.924	0.9661	0.9208	0.9097	0.9851
	0.0942	0.0938	0.094	1.1333	1.1713	1.126	0.992	0.991	1.0425	0.9791	1.0165	1.0594	1.0124	1.0016	1.0787			1.0391	1.0775	1.032	0.8978	0.8972	0.9485	0.8849	0.9227	0.9654	0.9182	0.9078	0.9847
	0.0941	0.0942	0.0944	1.1328	1.172	1.1258	0.9903	0.9923	1.0445	0.9778	1.0141	1.0591	1.0121	1.0022	1.0798			1.0387	1.0778	1.0314	0.8962	0.8981	0.9501	0.8837	0.9199	0.9647	0.918	0.908	0.9854
	0.0943	0.094	0.0946	1.1332	1.1701	1.1252	0.9911	0.9934	1.0456	0.9782	1.0155	1.0598	1.0128	1.0007	1.0772			1.0389	1.0761	1.0306	0.8968	0.8994	0.951	0.8839	0.9215	0.9652	0.9185	0.9067	0.9826
	0.0946	0.0944	0.095	1.1346	1.1734	1.1269	0.9901	0.9933	1.0458	0.9775	1.0146	1.0604	1.0116	1.0014	1.0761			1.04	1.079	1.0319	0.8955	0.8989	0.9508	0.8829	0.9202	0.9654	0.917	0.907	0.9811
	0.0943	0.0944	0.0948	1.1339	1.1733	1.1257	0.9895	0.9919	1.0447	0.9769	1.0138	1.0592	1.0107	0.9986	1.0767			1.0396	1.0789	1.0309	0.8952	0.8975	0.9499	0.8826	0.9194	0.9644	0.9164	0.9042	0.9819
	0.0943	0.0941	0.0945	1.1328	1.1702	1.1235	0.9878	0.99	1.0442	0.977	1.0129	1.0589	1.0103	0.9992	1.0771			1.0385	1.0761	1.029	0.8935	0.8959	0.9497	0.8827	0.9188	0.9644	0.916	0.9051	0.9826
	0.0943	0.0941	0.0946	1.1321	1.1711	1.124	0.988	0.9908	1.0451	0.9768	1.0147	1.0589	1.0095	0.9991	1.0773			1.0378	1.077	1.0294	0.8937	0.8967	0.9505	0.8825	0.9206	0.9643	0.9152	0.905	0.9827
	0.0944	0.0943	0.0949	1.1331	1.1717	1.1234	0.9875	0.9892	1.0453	0.9757	1.0123	1.0601	1.0097	0.9992	1.0751			1.0387	1.0774	1.0285	0.8931	0.8949	0.9504	0.8813	0.918	0.9652	0.9153	0.9049	0.9802
	0.0939	0.094	0.0944	1.1337	1.1728	1.1241	0.9863	0.9886	1.0447	0.9745	1.0143	1.0595	1.0097	0.9995	1.0777			1.0398	1.0788	1.0297	0.8924	0.8946	0.9503	0.8806	0.9203	0.9651	0.9158	0.9055	0.9833
	0.0946	0.0951	0.0953	1.1364	1.1766	1.1265	0.9859	0.9915	1.0471	0.9761	1.0134	1.0611	1.0104	1.0005	1.0756			1.0418	1.0815	1.0312	0.8913	0.8964	0.9518	0.8815	0.9183	0.9658	0.9158	0.9054	0.9803
	0.0942	0.0938	0.0945	1.132	1.1712	1.1216	0.9863	0.9893	1.0431	0.9739	1.0119	1.0597	1.0079	0.9978	1.072			1.0378	1.0774	1.0271	0.8921	0.8955	0.9486	0.8797	0.9181	0.9652	0.9137	0.904	0.9775
	0.0945	0.0945	0.0949	1.1339	1.1727	1.1234	0.9865	0.9893	1.0446	0.975	1.0093	1.0616	1.0081	0.9984	1.076			1.0394	1.0782	1.0285	0.892	0.8948	0.9497	0.8805	0.9148	0.9667	0.9136	0.9039	0.9811
	0.0943	0.094	0.0943	1.1344	1.1747	1.1237	0.9855	0.9889	1.0433	0.974	1.0137	1.0605	1.0086	0.9979	1.0725			1.0401	1.0807	1.0294	0.8912	0.8949	0.949	0.8797	0.9197	0.9662	0.9143	0.9039	0.9782
	0.0944	0.094	0.0941	1.1354	1.1749	1.1249	0.9861	0.9883	1.0444	0.9751	1.0096	1.062	1.0085	0.9982	1.0763			1.041	1.0809	1.0308	0.8917	0.8943	0.9503	0.8807	0.9156	0.9679	0.9141	0.9042	0.9822
	0.0943	0.094	0.0947	1.1338	1.1743	1.1237	0.9851	0.9886	1.0434	0.974	1.012	1.0621	1.0076	0.9978	1.0749			1.0395	1.0803	1.029	0.8908	0.8946	0.9487	0.8797	0.918	0.9674	0.9133	0.9038	0.9802
	0.0952	0.0949	0.0951	1.1364	1.1764	1.1244	0.9858	0.9897	1.0451	0.9741	1.0107	1.0627	1.0085	0.9988	1.0741			1.0412	1.0815	1.0293	0.8906	0.8948	0.95	0.8789	0.9158	0.9676	0.9133	0.9039	0.979
	0.0952	0.0941	0.0959	1.1348	1.1735	1.1226	0.9832	0.9901	1.0438	0.9731	1.012	1.0626	1.0074	0.9973	1.0716			1.0396	1.0794	1.0267	0.888	0.896	0.9479	0.8779	0.9179	0.9667	0.9122	0.9032	0.9757
	0.095	0.0948	0.0953	1.1356	1.174	1.1227	0.9845	0.9886	1.0434	0.9736	1.0139	1.0632	1.0073	0.9983	1.0719			1.0406	1.0792	1.0274	0.8895	0.8938	0.9481	0.8786	0.9191	0.9679	0.9123	0.9035	0.9766
	0.0944	0.0943	0.0945	1.1376	1.1752	1.1237	0.985	0.9913	1.0441	0.9739	1.0105	1.0652	1.0076	0.9985	1.0658			1.0432	1.0809	1.0292	0.8906	0.897	0.9496	0.8795	0.9162	0.9707	0.9132	0.9042	0.9713
	0.0948	0.0944	0.0948	1.1362	1.1758	1.1236	0.9835	0.9892	1.043	0.9737	1.0108	1.0653	1.0072	0.9999	1.0639			1.0414	1.0814	1.0288	0.8887	0.8948	0.9482	0.8789	0.9164	0.9705	0.9124	0.9055	0.9691
	0.0942	0.0941	0.0948	1.1367	1.1772	1.1231	0.9839	0.9889	1.0434	0.9735	1.0124	1.0653	1.0067	0.9988	1.0651			1.0425	1.0831	1.0283	0.8897	0.8948	0.9486	0.8793	0.9183	0.9705	0.9125	0.9047	0.9703
	0.0951	0.0942	0.0943	1.1373	1.1762	1.125	0.9833	0.9907	1.0438	0.974	1.0128	1.0648	1.0069	0.998	1.0629			1.0422	1.082	1.0307	0.8882	0.8965	0.9495	0.8789	0.9186	0.9705	0.9118	0.9038	0.9686
	0.0947	0.0949	0.0953	1.1366	1.1755	1.1231	0.9832	0.9895	1.0439	0.9736	1.0135	1.0652	1.0075	0.9988	1.0647			1.0419	1.0806	1.0278	0.8885	0.8946	0.9486	0.8789	0.9186	0.9699	0.9128	0.9039	0.9694
	0.0947	0.0943	0.0949	1.1372	1.175	1.1235	0.9832	0.9888	1.0437	0.9731	1.0129	1.0642	1.0072	0.9986	1.0619			1.0425	1.0807	1.0286	0.8885	0.8945	0.9488	0.8784	0.9186	0.9693	0.9125	0.9043	0.967
	0.0946	0.0943	0.0951	1.1354	1.1744	1.121	0.9824	0.9899	1.0425	0.9721	1.0131	1.0647	1.0059	0.9988	1.057			1.0408	1.0801	1.0259	0.8878	0.8956	0.9474	0.8775	0.9188	0.9696	0.9113	0.9045	0.9619
	0.0944	0.094	0.0946	1.1359	1.1747	1.1217	0.983	0.9893	1.0425	0.9731	1.0135	1.0652	1.0065	0.9994	1.0586			1.0415	1.0807	1.0271	0.8886	0.8953	0.9479	0.8787	0.9195	0.9706	0.9121	0.9054	0.964
	0.0953	0.0938	0.0943	1.1372	1.1758	1.1225	0.9829	0.991	1.0426	0.9726	1.0126	1.0651	1.0061	0.9987	1.0571			1.0419	1.082	1.0282	0.8876	0.8972	0.9483	0.8773	0.9188	0.9708	0.9108	0.9049	0.9628
	0.0952	0.0942	0.0946	1.1349	1.1741	1.1204	0.9811	0.9901	1.0421	0.9732	1.0114	1.0661	1.006	0.9991	1.0543			1.0397	1.0799	1.0258	0.8859	0.8959	0.9475	0.878	0.9172	0.9715	0.9108	0.9049	0.9597
	0.0954	0.0944	0.0947	1.1348	1.1752	1.1211	0.9812	0.9906	1.0419	0.9729	1.0128	1.0654	1.0068	1.0001	1.0569			1.0394	1.0808	1.0264	0.8858	0.8962	0.9472	0.8775	0.9184	0.9707	0.9114	0.9057	0.9622
